# Supplementary material for: Understanding the Role of Dicer in Astrocyte Development
Source: PLoS One. 2015 May 11;10(5):e0126667. doi: 10.1371/journal.pone.0126667 (PMC4427179; doi:10.1371/journal.pone.0126667)
Supplement: S1 Table — (XLSX) [file pone.0126667.s012.xlsx]

## Sheet: Normalized Data
Probe Set ID	transcript_cluster_id	GENE NAME	Wild type Aldh1l1-EGFP vs hGFAP:CKO Aldh1l1-EGFP	p value of wild type vs hGfap:CKO Aldh1l1-EGFP cells	Wild type Aldh1l1-EGFP vs primary Aldh1l1-EGFP	P value wild type Aldh1l1-EGFP vs primary Aldh1l1-EGFP	wildtype Aldh1l1-EGFP Average Expression Value	hGFAP:CKO Average Expression Value	primary Aldh1l1-EGFP Average Expression Value	Wild type 1 (259P6resort) Normalized Expression Value	Wild type 2 (265P6resort)Normalized Expression Value	Wild type 3 (Agt245) Normalized Expression Value	Mutant 1 hGFAP-Cre Dicer1/Dicer1 (261P6resort) Normalized Expression Value	Mutant 2 hGFAP-Cre Dicer1/Dicer1 266P6resort Normalized Expression Value	Mutant 3 hGFAP-Cre Dicer1/Dicer1 273_275P6resort Normalized Expression Value	Wild type primary Aldh1l1-EGFP 1 Amvs_15p6re Normalized Expression Value	Wild type primary Aldh1l1-EGFP 2 Amvs_21p6re Normalized Expression Value	Wild type primary Aldh1l1-EGFP 3 Amvs_3p6re Normalized Expression Value	total_probes
10490259	10490259	100043387	-1.28288	0.276	-1.19258	0.43	10.4521	10.0927	10.198	10.2983	10.5696	10.4884	10.0913	10.109	10.0779	10.0613	10.3553	10.1775	25
10479195	10479195	100043387	-1.26137	0.359	-1.10133	0.717	9.83805	9.50305	9.6988	9.63411	9.93867	9.94136	9.53187	9.52988	9.44741	9.56679	9.85462	9.67499	34
10490273	10490273	100043387	-1.26137	0.359	-1.10133	0.717	9.83805	9.50305	9.6988	9.63411	9.93867	9.94136	9.53187	9.52988	9.44741	9.56679	9.85462	9.67499	34
10520638	10520638	0610007C21Rik	-1.19867	0.56	1.0956	0.784	8.97877	8.71734	9.11049	8.90448	8.99385	9.03798	8.93386	8.45166	8.7665	8.78517	9.14907	9.39723	34
10526145	10526145	0610007L01Rik	1.05698	0.896	1.32038	0.352	7.84186	7.92181	8.24281	7.64322	8.20336	7.67899	8.07189	7.76689	7.92665	8.30356	8.07074	8.35414	25
10405785	10405785	0610007P08Rik	1.78036	0.0977	-1.09705	0.687	7.03342	7.86559	6.89979	6.92694	7.19361	6.97971	7.6389	8.02444	7.93341	6.94198	6.78987	6.96753	34
10405804	10405804	0610007P08Rik	1.95256	0.0904	1.21903	0.396	6.22121	7.18657	6.50693	6.46811	6.14824	6.04727	6.9898	7.36514	7.20477	6.48045	6.47424	6.5661	29
10401667	10401667	0610007P14Rik	-1.85639	0.136	-1.26664	0.45	10.4108	9.51833	10.0698	10.1857	10.6337	10.413	9.79917	9.2643	9.49151	10.3995	9.90656	9.90335	25
10442752	10442752	0610007P22Rik	-1.20952	0.49	-1.08421	0.773	7.236	6.96157	7.11936	7.04458	7.22454	7.43888	6.91814	7.04458	6.92198	7.08569	7.00777	7.26462	26
10581957	10581957	0610007P22Rik	-1.28312	0.387	-1.06117	0.862	8.23538	7.87573	8.14973	8.05701	8.38894	8.26019	7.71348	8.03397	7.87973	8.05701	7.97012	8.42206	25
10489372	10489372	0610008F07Rik	-1.13112	0.581	-1.02035	0.948	4.76932	4.59157	4.74026	4.79961	4.76832	4.74004	4.72593	4.55368	4.49511	4.95866	4.72593	4.5362	25
10401283	10401283	0610009B14Rik	1.05418	0.89	-1.07672	0.822	4.69379	4.76991	4.58714	4.69506	4.44218	4.94411	4.96369	4.70514	4.64091	4.62065	4.71592	4.42485	26
10385716	10385716	0610009B22Rik	1.007	0.986	1.45425	0.322	8.02021	8.03026	8.56048	7.7645	8.22193	8.07419	8.11036	7.97793	8.00251	8.12916	8.58205	8.97023	25
10394353	10394353	0610009D07Rik	-1.25022	0.597	1.20762	0.713	8.26972	7.94753	8.54189	7.91571	8.23954	8.65391	7.96126	7.82738	8.05396	8.32614	8.23219	9.06732	28
10383342	10383342	0610009L18Rik	-1.33841	0.251	1.20214	0.674	7.03646	6.61594	7.30207	6.94459	6.94862	7.21618	6.71562	6.5335	6.59869	6.94831	7.11157	7.84632	26
10455212	10455212	0610009O20Rik	1.15102	0.74	-1.42901	0.384	7.68732	7.89022	7.1723	7.83565	7.75907	7.46722	8.14822	7.50426	8.01818	6.69834	7.14843	7.67013	28
10479182	10479182	0610010B08Rik	-1.28288	0.276	-1.19258	0.43	10.4521	10.0927	10.198	10.2983	10.5696	10.4884	10.0913	10.109	10.0779	10.0613	10.3553	10.1775	25
10479189	10479189	0610010B08Rik	-1.28288	0.276	-1.19258	0.43	10.4521	10.0927	10.198	10.2983	10.5696	10.4884	10.0913	10.109	10.0779	10.0613	10.3553	10.1775	25
10490262	10490262	0610010B08Rik	-1.28288	0.276	-1.19258	0.43	10.4521	10.0927	10.198	10.2983	10.5696	10.4884	10.0913	10.109	10.0779	10.0613	10.3553	10.1775	25
10490265	10490265	0610010B08Rik	-1.28288	0.276	-1.19258	0.43	10.4521	10.0927	10.198	10.2983	10.5696	10.4884	10.0913	10.109	10.0779	10.0613	10.3553	10.1775	25
10490268	10490268	0610010B08Rik	-1.28288	0.276	-1.19258	0.43	10.4521	10.0927	10.198	10.2983	10.5696	10.4884	10.0913	10.109	10.0779	10.0613	10.3553	10.1775	25
10490291	10490291	0610010B08Rik	-1.28288	0.276	-1.19258	0.43	10.4521	10.0927	10.198	10.2983	10.5696	10.4884	10.0913	10.109	10.0779	10.0613	10.3553	10.1775	25
10479192	10479192	0610010B08Rik	-1.26137	0.359	-1.10133	0.717	9.83805	9.50305	9.6988	9.63411	9.93867	9.94136	9.53187	9.52988	9.44741	9.56679	9.85462	9.67499	34
10479198	10479198	0610010B08Rik	-1.26137	0.359	-1.10133	0.717	9.83805	9.50305	9.6988	9.63411	9.93867	9.94136	9.53187	9.52988	9.44741	9.56679	9.85462	9.67499	34
10384691	10384691	0610010F05Rik	1.02328	0.94	1.07298	0.841	6.65428	6.68747	6.75591	6.70979	6.81228	6.44077	6.70592	6.70979	6.64671	6.98952	6.7759	6.50229	45
10387807	10387807	0610010K14Rik	-1.06141	0.896	1.08034	0.9	8.0067	7.92072	8.11818	7.82286	8.00364	8.19359	8.20392	7.55459	8.00364	7.77497	7.78872	8.79086	33
10454881	10454881	0610010O12Rik	-1.1096	0.808	2.31795	0.0597	7.69771	7.54767	8.91056	7.58302	7.53116	7.97895	7.72927	7.20909	7.70464	8.90368	8.4554	9.3726	25
10442914	10442914	0610011F06Rik	-1.08055	0.796	1.08821	0.877	8.21152	8.09975	8.33348	7.95036	8.36397	8.32022	8.11097	8.04209	8.14619	7.95285	8.14619	8.90139	28
10477887	10477887	0610011L14Rik	-1.0776	0.803	1.02127	0.956	6.98517	6.87735	7.01553	6.91343	7.23508	6.807	6.81202	6.91001	6.91001	6.91001	6.87553	7.26105	27
10439018	10439018	0610012G03Rik	-1.84398	0.428	-1.05497	0.962	9.22149	8.33866	9.14428	8.59531	9.04142	10.0277	8.60109	8.02787	8.38702	8.5058	8.83146	10.0956	26
10474307	10474307	0610012H03Rik	-1.1125	0.654	-1.14701	0.445	5.09546	4.94166	4.89758	5.08341	5.09454	5.10845	4.98884	5.05897	4.77716	4.86733	4.83659	4.98884	27
10539104	10539104	0610030E20Rik	1.11888	0.737	-1.26781	0.45	6.94233	7.10438	6.59998	7.15745	6.95898	6.71054	7.25757	6.91663	7.13894	6.35581	6.52751	6.91663	28
10493203	10493203	0610031J06Rik	-1.01349	0.979	1.35013	0.22	8.8271	8.80777	9.2602	8.66349	9.01688	8.80093	9.03481	8.42166	8.96684	9.05432	9.30774	9.41855	26
10506743	10506743	0610037L13Rik	-1.26893	0.365	-1.32794	0.287	9.15527	8.81166	8.74608	8.99486	9.16187	9.30907	8.90943	8.68064	8.8449	8.58199	8.61868	9.03757	36
10437928	10437928	0610037P05Rik	-1.38382	0.179	1.04074	0.884	7.31685	6.84819	7.37446	7.36346	7.29743	7.28967	7.01527	6.77475	6.75456	7.18113	7.40609	7.53616	25
10572960	10572960	0610038B21Rik	-1.09605	0.694	1.07061	0.797	4.85629	4.72398	4.95472	4.83852	4.876	4.85434	4.88418	4.63821	4.64955	5.18712	4.83852	4.83852	25
10478407	10478407	0610039K10Rik	-1.06954	0.747	1.00214	0.993	5.37461	5.27762	5.3777	5.3843	5.32505	5.41449	5.18278	5.32505	5.32505	5.39162	5.41643	5.32505	25
10527184	10527184	0610040B10Rik	-1.23935	0.595	-1.10478	0.83	5.90834	5.59876	5.76458	6.17585	5.51623	6.03295	5.72787	5.49979	5.56863	6.112	5.67439	5.50734	24
10522004	10522004	0610040J01Rik	-1.36856	0.25	-1.78758	0.0314	7.3089	6.85624	6.4709	7.14884	7.24135	7.53652	6.88184	6.88777	6.79911	6.5435	6.41104	6.45815	25
10526792	10526792	0910001L09Rik	-1.48586	0.185	1.16764	0.787	9.13459	8.5633	9.35818	8.958	9.1636	9.28218	8.75467	8.43121	8.50402	8.93167	9.08534	10.0575	25
10379736	10379736	1100001G20Rik	1.03443	0.938	-1.07795	0.835	5.80763	5.85646	5.69933	6.03078	5.45069	5.94142	6.00545	5.77231	5.79163	5.80425	5.66274	5.63101	26
10447038	10447038	1110001A16Rik	-1.57389	0.499	1.53026	0.513	7.70672	7.05239	8.3205	7.0978	7.64455	8.37781	7.02412	6.87964	7.25341	8.09376	7.92381	8.94392	20
10537394	10537394	1110001J03Rik	-2.18571	0.21	-1.51772	0.532	9.11325	7.98515	8.51135	8.69915	8.90307	9.73754	8.19684	7.67126	8.08735	7.93093	8.36204	9.24108	26
10400321	10400321	1110002B05Rik	-1.14159	0.708	1.20806	0.444	9.64143	9.45038	9.91412	9.44317	9.66612	9.81499	9.60198	9.16872	9.58043	9.72739	9.98095	10.034	25
10399224	10399224	1110002L01Rik	1.14027	0.673	-1.15153	0.611	5.99877	6.18814	5.79522	6.22008	5.93541	5.84081	6.0433	6.35398	6.16715	5.87257	5.57767	5.93541	9
10389005	10389005	1110002N22Rik	-1.03174	0.927	1.17491	0.504	6.43836	6.39329	6.67092	6.28604	6.68265	6.3464	6.52013	6.33659	6.32314	6.75984	6.62802	6.62489	26
10530215	10530215	1110003E01Rik	-1.25864	0.586	1.84777	0.0259	8.44744	8.11558	9.33322	8.29831	8.57145	8.47256	8.29841	7.69684	8.35148	9.19366	9.2988	9.5072	29
10440840	10440840	1110004E09Rik	1.21881	0.707	1.56796	0.279	7.48621	7.77168	8.1351	7.88392	7.65236	6.92235	7.78122	7.82804	7.70579	7.98285	8.05062	8.37183	30
10556576	10556576	1110004F10Rik	1.12606	0.648	1.57231	0.0632	8.46191	8.63319	9.1148	8.28069	8.63356	8.47148	8.63152	8.5878	8.68024	9.16547	8.98818	9.19073	16
10382848	10382848	1110005A03Rik	-1.13008	0.553	1.02644	0.914	8.43168	8.25526	8.46933	8.40959	8.38882	8.49665	8.30427	8.18715	8.27437	8.43596	8.41056	8.56146	10
10533003	10533003	1110006O24Rik	1.03241	0.937	1.33655	0.577	5.55362	5.59964	5.97214	5.2927	5.53041	5.83777	5.75098	5.55023	5.49771	5.79909	5.49716	6.62017	25
10409152	10409152	1110007C09Rik	-1.00542	0.988	2.08793	0.0204	7.58769	7.57989	8.64976	7.69619	7.65651	7.41037	7.6907	7.51694	7.53205	8.88885	8.5579	8.50254	33
10477929	10477929	1110008F13Rik	-1.72106	0.286	1.38646	0.483	8.4198	7.6365	8.8912	8.02771	8.30162	8.93006	7.64924	7.44682	7.81344	8.51285	8.91561	9.24515	26
10533176	10533176	1110008J03Rik	-1.33971	0.167	-1.51492	0.0747	6.72014	6.29822	6.1209	6.71866	6.65771	6.78404	6.33444	6.22579	6.33444	5.99905	6.02921	6.33444	25
10395807	10395807	1110008L16Rik	-1.01841	0.937	1.0539	0.816	6.96586	6.93954	7.0416	6.97954	6.97954	6.93849	6.97954	6.97954	6.85954	6.97954	6.97954	7.16571	29
10481621	10481621	1110008P14Rik	-1.07848	0.897	2.28585	0.126	6.12045	6.01145	7.31318	5.77653	6.1254	6.45943	6.33659	5.58983	6.10793	6.82153	7.10262	8.0154	30
10452538	10452538	1110012J17Rik	1.31758	0.257	-1.22067	0.386	6.2365	6.63439	5.94883	6.31691	6.32823	6.06436	6.55859	6.6879	6.65669	5.90712	5.81142	6.12794	46
10371904	10371904	1110012L19Rik	-1.28134	0.401	1.55195	0.376	6.39697	6.03931	7.03105	6.1204	6.52829	6.54222	6.02015	6.07572	6.02207	6.37666	7.1364	7.5801	27
10599951	10599951	1110012L19Rik	-1.56926	0.376	1.63328	0.511	7.74022	7.09013	8.44799	7.28257	7.79029	8.1478	7.24053	6.80752	7.22236	7.55615	8.47878	9.30905	11
10465354	10465354	1110014N23Rik	1.15043	0.568	-1.04554	0.871	7.00224	7.20442	6.93799	6.90393	7.0514	7.0514	7.24821	7.0514	7.31364	6.86517	6.82159	7.12722	31
10512254	10512254	1110017D15Rik	-1.44965	0.663	-2.29888	0.175	7.25027	6.71456	6.04934	7.851	7.58235	6.31747	6.91398	6.76981	6.45991	6.13035	5.85465	6.16303	37
10382698	10382698	1110017F19Rik	-1.06622	0.759	-1.159	0.429	6.45037	6.35787	6.23749	6.54699	6.44054	6.36359	6.37384	6.37184	6.32793	6.25264	6.2904	6.16943	26
10401564	10401564	1110018G07Rik	1.327	0.35	1.05426	0.861	8.53404	8.94221	8.61027	8.62123	8.70354	8.27735	8.85998	8.89392	9.07274	8.63449	8.65245	8.54388	41
10410115	10410115	1110018J18Rik	1.17616	0.691	1.39567	0.326	5.9375	6.17158	6.41846	5.8916	6.32068	5.60023	6.12943	6.11802	6.2673	6.1946	6.61246	6.44832	26
10420889	10420889	1110020C17Rik	1.02459	0.942	-1.19401	0.43	4.71189	4.74694	4.45607	4.74767	4.75708	4.63091	4.63091	4.9921	4.6178	4.67521	4.38755	4.30546	25
10449602	10449602	1110021J02Rik	1.01466	0.971	-1.11539	0.717	7.4006	7.42159	7.24305	7.31513	7.66114	7.22552	7.57976	7.34251	7.34251	7.04413	7.34251	7.34251	29
10362115	10362115	1110021L09Rik	1.02559	0.94	-1.29542	0.216	7.71009	7.74655	7.33667	7.61137	7.89139	7.62751	7.6784	7.62751	7.93375	7.3285	7.43629	7.24522	26
10394082	10394082	1110031I02Rik	-1.06889	0.823	-1.47444	0.0717	6.74526	6.64915	6.1851	6.90613	6.69321	6.63645	6.54901	6.84417	6.55428	6.11819	6.23968	6.19743	28
10593421	10593421	1110032A03Rik	-1.31196	0.396	1.18397	0.671	8.79058	8.39885	9.03421	8.75236	8.85826	8.76113	8.58519	8.52015	8.09123	8.66153	8.91905	9.52205	32
10498653	10498653	1110032A04Rik	-1.01118	0.962	-1.00575	0.986	3.63678	3.62074	3.6285	3.63853	3.63591	3.63591	3.63591	3.5904	3.63591	3.87296	3.40771	3.60484	26
10492556	10492556	1110032F04Rik	1.1376	0.599	-1.25749	0.195	5.96359	6.14958	5.63304	5.8944	6.00171	5.99466	5.99466	6.28912	6.16497	5.62459	5.57031	5.70421	25
10498597	10498597	1110032F04Rik	1.17838	0.554	-1.0175	0.952	7.80308	8.03988	7.77806	7.94172	7.79863	7.66889	8.17547	7.86712	8.07706	7.81377	7.65328	7.86712	25
10400642	10400642	1110034A24Rik	1.14205	0.708	-1.03474	0.919	6.55861	6.75024	6.50934	6.58292	6.79732	6.29559	6.58292	6.94701	6.72078	6.44346	6.50163	6.58292	25
10354792	10354792	1110034B05Rik	1.00637	0.983	-1.01189	0.964	6.53708	6.54624	6.52002	6.39761	6.66372	6.54989	6.53158	6.50569	6.60145	6.53158	6.53158	6.49692	35
10476349	10476349	1110034G24Rik	-1.00586	0.984	-1.34697	0.378	6.76791	6.75948	6.33819	6.87465	6.7182	6.71088	6.69184	6.82976	6.75683	6.05775	6.16182	6.79499	27
10551714	10551714	1110035H17Rik	-1.27256	0.394	-1.10486	0.81	6.05695	5.70923	5.91309	5.89506	6.06899	6.20681	5.89506	5.60831	5.62431	6.09467	6.17615	5.46845	25
10503303	10503303	1110037F02Rik	1.00101	0.999	1.20121	0.548	6.45273	6.45419	6.71721	6.1328	6.53709	6.6883	6.12543	6.54466	6.69248	6.88728	6.71186	6.55251	25
10503283	10503283	1110037F02Rik	1.08333	0.716	1.24836	0.293	7.67473	7.79019	7.99476	7.7527	7.69005	7.58143	7.69778	7.83242	7.84038	8.17034	7.97355	7.84038	37
10503305	10503305	1110037F02Rik	1.20953	0.509	1.60451	0.0819	7.08263	7.35708	7.76477	6.91326	7.23206	7.10259	7.20513	7.52466	7.34145	7.93911	7.84003	7.51516	25
10369911	10369911	1110038D17Rik	1.02427	0.925	-1.16486	0.639	6.24919	6.28379	6.02903	6.33202	6.2351	6.18045	6.40164	6.21737	6.23236	5.78419	5.88667	6.41623	30
10425024	10425024	1110038F14Rik	-1.16195	0.581	1.04172	0.922	6.873	6.65645	6.93196	6.78104	7.05692	6.78104	6.6887	6.51901	6.76165	6.70409	6.78104	7.31076	25
10517436	10517436	1110049F12Rik	1.02693	0.951	1.59303	0.33	5.85031	5.88866	6.52209	5.87113	6.10413	5.57567	6.0023	5.97052	5.69315	5.99799	6.42872	7.13954	25
10485013	10485013	1110051M20Rik	1.06778	0.892	1.03506	0.951	7.79468	7.8893	7.84439	7.73332	8.08444	7.56629	8.17412	7.54701	7.94676	7.42474	7.79108	8.31736	37
10513397	10513397	1110054O05Rik	-1.10108	0.711	-1.17715	0.568	7.06874	6.92982	6.83344	6.97606	7.27931	6.95085	6.95085	6.88777	6.95085	6.98416	6.95085	6.56533	25
10394429	10394429	1110057K04Rik	-1.19008	0.629	-1.08194	0.823	7.72862	7.47756	7.61499	7.48192	7.97892	7.72502	7.32629	7.41528	7.69112	7.38127	7.67597	7.78774	25
10353545	10353545	1110058L19Rik	-1.08241	0.896	1.43203	0.678	6.93426	6.82002	7.45233	6.70318	6.68303	7.41658	6.97643	6.43468	7.04894	6.77438	7.00316	8.57944	25
10466676	10466676	1110059E24Rik	1.18231	0.637	-1.15557	0.723	8.05608	8.29769	7.84747	7.88464	8.32437	7.95922	8.49876	8.28947	8.10484	7.41577	8.06332	8.06332	17
10597913	10597913	1110059G10Rik	1.15873	0.668	1.11652	0.837	6.51564	6.72819	6.67464	6.33791	6.6045	6.6045	7.01614	6.56392	6.6045	6.1231	6.7302	7.17063	25
10599422	10599422	1110059M19Rik	-1.03429	0.882	-1.00128	0.996	4.21051	4.16188	4.20867	4.15501	4.17622	4.30031	4.11711	4.17622	4.1923	4.27123	4.17855	4.17622	26
10516238	10516238	1110065P20Rik	-1.18319	0.644	1.01964	0.98	7.76678	7.5241	7.79484	7.59054	7.61399	8.09583	7.68508	7.44846	7.43878	7.35414	7.43323	8.59714	26
10384572	10384572	1110067D22Rik	-1.1262	0.674	-1.70193	0.0494	8.94854	8.77707	8.18136	8.74352	9.0373	9.06479	8.91547	8.69259	8.72314	8.36728	8.12252	8.05428	19
10421810	10421810	1190002H23Rik	-1.56827	0.368	-3.31305	0.0932	9.04929	8.40012	7.32113	8.5765	9.17215	9.39923	8.49744	8.12497	8.57795	6.61925	7.10519	8.23895	29
10558687	10558687	1190003J15Rik	-1.16306	0.504	-1.09033	0.658	5.873	5.65507	5.74823	5.88367	5.95011	5.78521	5.53898	5.69872	5.72749	5.76065	5.75619	5.72787	32
10350614	10350614	1190005F20Rik	1.12274	0.757	1.15804	0.733	7.26712	7.43414	7.47881	7.28388	7.58743	6.93006	7.38633	7.39736	7.51874	7.09324	7.64241	7.70078	30
10582196	10582196	1190005I06Rik	-1.11299	0.622	1.35423	0.52	5.91186	5.75742	6.34934	5.81374	5.94119	5.98066	5.68496	5.81113	5.77617	5.79721	6.29431	6.9565	25
10518967	10518967	1190007F08Rik	1.06228	0.771	1.40153	0.329	6.16475	6.25191	6.65175	6.12938	6.20092	6.16393	6.34519	6.19926	6.21126	6.35758	6.45438	7.14331	38
10371293	10371293	1190007I07Rik	-1.05823	0.81	1.24232	0.751	4.73501	4.65337	5.04805	4.71998	4.8251	4.65996	4.5366	4.73445	4.68906	4.3565	4.88299	5.90465	10
10402703	10402703	1200009I06Rik	-1.00899	0.987	-1.05335	0.901	5.7082	5.69529	5.63322	6.06489	5.31451	5.74522	5.68114	5.68424	5.72049	5.64553	5.57301	5.68114	25
10398649	10398649	1200009I06Rik	1.00295	0.991	1.01606	0.945	5.3208	5.32505	5.34378	5.32505	5.31229	5.32505	5.32505	5.32505	5.32505	5.32505	5.32505	5.38124	29
10421672	10421672	1200011I18Rik	1.40145	0.184	1.51794	0.0914	6.41003	6.89695	7.01214	6.39582	6.40141	6.43284	6.80312	7.09339	6.79432	6.98162	7.26047	6.79432	29
10389601	10389601	1200011M11Rik	1.04877	0.839	1.2146	0.332	6.59023	6.65893	6.87071	6.48032	6.64347	6.64691	6.64691	6.59487	6.73501	6.73787	6.88267	6.99159	26
10378271	10378271	1200014J11Rik	1.19385	0.636	1.04964	0.9	7.5289	7.78452	7.5988	7.54857	7.83629	7.20185	7.68702	7.83796	7.82857	7.46282	7.64506	7.68853	28
10358677	10358677	1200016B10Rik	1.09293	0.689	1.01376	0.958	6.64614	6.77434	6.66585	6.57376	6.76298	6.60167	6.70731	6.78942	6.82628	6.70731	6.70731	6.58292	39
10378453	10378453	1300001I01Rik	1.13902	0.675	-1.1032	0.796	7.85363	8.04142	7.71194	7.91843	8.05156	7.5909	8.12867	7.95524	8.04036	7.40086	7.75214	7.98282	28
10504582	10504582	1300002K09Rik	-1.1028	0.672	-1.04688	0.848	5.68815	5.54698	5.62205	5.6302	5.60545	5.82881	5.60545	5.49194	5.54356	5.60545	5.65527	5.60545	43
10416588	10416588	1300010F03Rik	1.26171	0.321	-1.38284	0.177	8.08673	8.42211	7.6191	8.06176	8.23136	7.96706	8.3941	8.50378	8.36845	7.41636	7.83007	7.61087	51
10408629	10408629	1300014I06Rik	1.78252	0.176	7.67498	0.00184	5.90986	6.74377	8.85002	6.04428	6.1686	5.51669	6.8815	6.5514	6.79842	8.72115	8.9926	8.83631	30
10596166	10596166	1300017J02Rik	-1.08983	0.757	-1.05627	0.84	5.53407	5.40997	5.45509	5.46952	5.46952	5.66316	5.55335	5.46952	5.20702	5.46952	5.59859	5.29715	35
10582482	10582482	1300018I17Rik	1.07299	0.859	-1.25956	0.418	6.29012	6.39176	5.9572	6.2952	6.58705	5.98811	6.24549	6.44013	6.48965	5.92581	5.86013	6.08566	35
10426169	10426169	1300018J18Rik	1.02139	0.945	-1.13805	0.673	7.1543	7.18484	6.96774	6.9884	7.3352	7.1393	7.1393	7.1393	7.27591	6.70821	6.97502	7.21997	29
10547015	10547015	1500001M20Rik	1.03577	0.915	1.05753	0.825	6.90942	6.96012	6.99012	6.87458	6.93283	6.92086	7.19167	6.72147	6.96723	6.87501	6.91857	7.17678	24
10519181	10519181	1500002C15Rik	1.00305	0.992	-1.07213	0.734	6.68199	6.68638	6.58151	6.74716	6.6494	6.6494	6.57	6.83974	6.6494	6.51794	6.6494	6.57718	25
10568601	10568601	1500002F19Rik	1.00963	0.977	-1.25994	0.558	5.08605	5.09988	4.75269	4.97925	5.00017	5.27873	5.20503	5.11832	4.97631	4.52508	5.25637	4.47663	26
10550889	10550889	1500002O20Rik	1.06659	0.847	-1.34082	0.221	7.20687	7.29987	6.78375	7.10919	7.46654	7.04487	7.24074	7.44341	7.21545	6.73273	6.72003	6.89851	32
10474977	10474977	1500003O03Rik	-1.06647	0.87	1.9645	0.074	8.22069	8.12784	9.19485	7.92748	8.31028	8.4243	8.20055	7.91341	8.26956	9.15396	9.56331	8.86728	19
10425723	10425723	1500009C09Rik	-2.73309	0.0993	-2.5336	0.0447	9.43587	7.98534	8.09468	9.11516	9.54011	9.65234	8.29147	7.49203	8.17253	7.69057	8.03465	8.55883	26
10377380	10377380	1500010J02Rik	1.26815	0.303	1.03069	0.932	7.56823	7.91096	7.61184	7.56951	7.71149	7.4237	7.94061	7.90947	7.8828	7.33983	7.68153	7.81417	48
10532892	10532892	1500011B03Rik	-1.21891	0.544	-1.24216	0.588	7.74667	7.46108	7.43382	7.53068	7.71462	7.99471	7.54327	7.29669	7.54327	6.97219	7.58645	7.74281	27
10533474	10533474	1500011H22Rik	1.15895	0.664	1.25396	0.592	8.14279	8.3556	8.46928	8.25159	8.34202	7.83475	8.4409	8.3807	8.2452	8.12115	8.35023	8.93647	28
10487476	10487476	1500011K16Rik	-1.41809	0.62	1.53875	0.428	7.82702	7.32307	8.44878	7.20835	7.97932	8.29339	7.62528	6.84684	7.4971	8.128	8.25188	8.96646	26
10478847	10478847	1500012F01Rik	-1.07118	0.884	1.19722	0.754	7.99517	7.89597	8.25486	7.92824	7.97552	8.08177	8.25449	7.47384	7.95959	7.79709	7.97363	8.99386	30
10461975	10461975	1500015L24Rik	1.02827	0.956	-1.22611	0.591	3.16913	3.20934	2.87505	3.06997	2.86459	3.57283	3.26829	3.06997	3.28977	2.60352	3.06997	2.95164	27
10345921	10345921	1500015O10Rik	1.45547	0.504	8.13543	0.0031	8.6259	9.16738	11.6501	8.38146	8.91178	8.58445	9.17537	8.68343	9.64334	11.494	11.3289	12.1275	25
10435004	10435004	1500031L02Rik	-1.496	0.145	1.23002	0.53	7.63853	7.05742	7.93721	7.50584	7.69337	7.71637	6.88626	7.14105	7.14494	7.65746	7.81629	8.33788	25
10425757	10425757	1500032L24Rik	-1.61202	0.379	1.12697	0.846	10.1652	9.47636	10.3377	9.80714	10.0043	10.6842	9.66959	9.16202	9.59746	10.1565	10.0118	10.8448	27
10520268	10520268	1500035N22Rik	1.147	0.675	-1.35243	0.18	6.56248	6.76035	6.12692	6.70778	6.49714	6.48253	6.70107	7.0271	6.55288	6.3312	6.02632	6.02325	25
10515277	10515277	1520402A15Rik	1.04757	0.869	-1.24652	0.342	6.20685	6.27389	5.88894	6.13335	6.11181	6.37538	6.39187	6.26442	6.16539	5.73487	5.85426	6.07771	26
10448495	10448495	1600002H07Rik	1.19238	0.48	-1.19448	0.606	6.68402	6.93787	6.42764	6.77997	6.76715	6.50495	7.01802	6.91633	6.87926	6.08219	6.42077	6.77997	28
10364718	10364718	1600002K03Rik	1.03898	0.886	1.20304	0.534	5.96253	6.0177	6.22921	5.90507	5.93381	6.04871	5.97467	5.9031	6.17532	6.04871	6.04871	6.59022	27
10497587	10497587	1600012F09Rik	-1.01565	0.954	1.15997	0.481	8.92143	8.89903	9.13551	8.80835	8.90927	9.04667	8.86821	8.94213	8.88676	9.18643	9.21717	9.00294	29
10403756	10403756	1600012F09Rik	1.00012	1	1.1841	0.423	8.43413	8.43429	8.67791	8.31896	8.36064	8.62278	8.45888	8.37295	8.47105	8.72978	8.69746	8.60651	37
10407916	10407916	1600012F09Rik	1.00012	1	1.1841	0.423	8.43413	8.43429	8.67791	8.31896	8.36064	8.62278	8.45888	8.37295	8.47105	8.72978	8.69746	8.60651	37
10441919	10441919	1600012H06Rik	1.21001	0.49	1.18033	0.466	7.02422	7.29925	7.26341	6.835	7.00291	7.23476	7.23476	7.29777	7.36521	7.32071	7.23476	7.23476	29
10359293	10359293	1600012P17Rik	-1.26307	0.638	-1.18718	0.683	5.95762	5.62068	5.71009	5.75416	5.64521	6.4735	5.65275	5.47601	5.73329	5.8534	5.73329	5.54356	23
10552252	10552252	1600014C10Rik	-1.11447	0.649	1.03557	0.884	6.30476	6.1484	6.35518	6.24676	6.24676	6.42076	6.24676	6.03348	6.16497	6.40728	6.36298	6.29526	29
10451195	10451195	1600014C23Rik	-1.22968	0.575	-1.32656	0.346	5.36522	5.06693	4.95753	5.37022	5.04098	5.68446	5.03085	5.03164	5.1383	5.04098	5.03685	4.79475	26
10600685	10600685	1600014K23Rik	-1.09293	0.789	-1.10625	0.735	6.64557	6.51737	6.49989	6.90682	6.35833	6.67158	6.52252	6.52648	6.50313	6.52252	6.45465	6.52252	26
10538169	10538169	1600015I10Rik	-1.17577	0.606	-1.31118	0.428	4.89318	4.65958	4.50231	4.84448	4.6642	5.17086	4.6642	4.65034	4.6642	4.85274	4.43971	4.21448	27
10569085	10569085	1600016N20Rik	-1.09117	0.78	1.00633	0.987	5.40236	5.27649	5.41146	5.33765	5.1944	5.67502	5.30975	5.20996	5.30975	5.33242	5.30975	5.5922	28
10497615	10497615	1600017P15Rik	-1.28778	0.673	-1.22381	0.703	6.56901	6.20413	6.27763	6.37449	6.11244	7.22011	6.15804	6.28042	6.17393	6.24301	6.50495	6.08493	24
10438815	10438815	1600021P15Rik	1.19688	0.586	1.18014	0.561	6.89499	7.15426	7.13395	6.63837	6.8801	7.16649	7.1745	7.05672	7.23158	7.05672	7.05672	7.28842	38
10479402	10479402	1600027N09Rik	-1.1791	0.566	-1.10981	0.655	6.915	6.67731	6.76469	7.06668	6.96806	6.71026	6.72674	6.53587	6.76933	6.76933	6.76933	6.7554	33
10585186	10585186	1600029D21Rik	1.07254	0.87	-1.32002	0.256	5.74461	5.84565	5.34405	6.00117	5.59194	5.64071	5.89811	6.09646	5.54236	5.49036	5.24993	5.29186	30
10585823	10585823	1600029O15Rik	-1.08229	0.869	-1.035	0.945	5.92325	5.80916	5.87361	5.75452	5.68254	6.33269	6.04871	5.66396	5.71482	5.8147	5.62875	6.1774	11
10520501	10520501	1700001C02Rik	-1.25155	0.758	-3.08081	0.0525	7.23686	6.91314	5.61355	7.86778	7.28289	6.5599	7.19082	6.9887	6.5599	5.5842	5.41163	5.84482	28
10451559	10451559	1700001C19Rik	1.03361	0.907	1.47459	0.277	4.70882	4.75651	5.26914	4.56068	4.70131	4.86446	4.79917	4.6593	4.81107	4.79917	5.37733	5.63091	28
10345228	10345228	1700001G17Rik	-1.0328	0.897	1.09077	0.7	5.27399	5.22743	5.39934	5.31525	5.17605	5.33068	5.12005	5.31525	5.247	5.33183	5.55094	5.31525	25
10535720	10535720	1700001J03Rik	-1.05399	0.938	-1.12825	0.639	5.37028	5.29441	5.19619	5.61085	5.28941	5.21057	5.85182	4.78912	5.24229	5.09514	5.19602	5.29741	22
10584524	10584524	1700001J11Rik	-1.04226	0.891	-1.12416	0.678	5.07668	5.01696	4.90783	5.02375	5.02375	5.18254	4.90563	5.23533	4.90992	5.08149	5.02375	4.61826	9
10402608	10402608	1700001K19Rik	-1.03778	0.931	-1.19365	0.588	5.35823	5.30473	5.10285	5.24381	5.09511	5.73576	5.30589	5.2886	5.31971	5.25121	5.02375	5.03357	25
10468513	10468513	1700001K23Rik	1.03878	0.87	-1.19031	0.353	5.53495	5.58984	5.28361	5.48034	5.64419	5.48034	5.52923	5.61495	5.62534	5.23001	5.36961	5.25121	25
10430993	10430993	1700001L05Rik	1.07803	0.792	-1.00609	0.983	5.05392	5.16231	5.04515	5.23757	5.07341	4.85077	5.25347	5.0705	5.16297	5.01971	5.07341	5.04233	26
10405964	10405964	1700001L19Rik	-1.1502	0.879	-3.07904	0.0329	6.51382	6.31194	4.89135	6.74636	6.80591	5.9892	6.692	6.75396	5.48986	4.8761	5.25359	4.54434	26
10481499	10481499	1700001O22Rik	1.03916	0.872	-1.09442	0.63	5.26003	5.31545	5.12986	5.24798	5.25008	5.28203	5.33505	5.19089	5.4204	5.16513	5.06242	5.16204	32
10390498	10390498	1700001P01Rik	-1.08475	0.818	-1.05577	0.877	4.08683	3.96947	4.00853	3.874	4.41883	3.96767	3.95403	3.9867	3.96767	4.02476	3.92603	4.07481	26
10539358	10539358	1700003E16Rik	1.19696	0.789	-1.00058	1	5.57881	5.83818	5.57797	5.93281	5.8245	4.97912	6.06997	6.05803	5.38654	4.88238	5.60414	6.2474	25
10600750	10600750	1700003E24Rik	-1.25395	0.824	1.05707	0.955	6.29058	5.9641	6.37065	6.16037	5.40417	7.30719	5.74801	6.17258	5.97171	6.52969	6.16884	6.41343	85
10600746	10600746	1700003E24Rik	-1.21726	0.861	1.15761	0.88	6.09143	5.80778	6.30257	5.90077	5.19077	7.18274	5.4789	6.11082	5.83363	6.48896	6.08696	6.33179	72
10477551	10477551	1700003F12Rik	1.10501	0.65	1.01283	0.962	6.37538	6.51944	6.39377	6.4444	6.31747	6.36426	6.62366	6.4444	6.49027	6.4444	6.26396	6.47295	25
10389130	10389130	1700003F17Rik	-1.1129	0.732	-1.10395	0.734	4.8087	4.65437	4.66602	4.81537	4.58524	5.02548	4.70742	4.50411	4.7516	4.70742	4.79013	4.50051	26
10501953	10501953	1700003H04Rik	-1.24342	0.656	-1.11065	0.84	3.09655	2.78224	2.94515	2.87705	2.79547	3.61714	2.79547	2.67421	2.87705	2.87705	2.71811	3.24027	25
10511984	10511984	1700003M02Rik	-1.01655	0.991	-3.60267	0.134	6.65137	6.62769	4.8023	7.47174	6.98605	5.49632	6.66237	6.95275	6.26794	4.88854	4.21885	5.29951	40
10459799	10459799	1700003O11Rik	1.05698	0.824	1.35077	0.522	5.0889	5.16885	5.52269	5.19328	5.09628	4.97715	5.19147	5.25965	5.05543	6.1286	5.45553	4.98394	26
10501942	10501942	1700006A11Rik	-1.18583	0.517	-1.12998	0.581	3.00829	2.7624	2.83199	3.00852	2.83621	3.18014	2.77423	2.67674	2.83621	2.83621	2.82355	2.83621	30
10381506	10381506	1700006E09Rik	1.09776	0.83	1.08195	0.851	3.56705	3.70161	3.68068	3.85865	3.14088	3.70161	3.70161	3.70161	3.70161	3.80285	3.53757	3.70161	29
10366645	10366645	1700006J14Rik	-1.05452	0.893	1.0826	0.882	5.66322	5.58663	5.77773	5.67351	5.379	5.93715	5.41289	5.67351	5.67351	6.29261	5.61081	5.42976	26
10572934	10572934	1700007B14Rik	1.01365	0.965	1.00088	0.998	3.65561	3.67518	3.65688	3.67648	3.4724	3.81795	3.65116	3.65116	3.72321	3.65848	3.65116	3.66099	28
10523497	10523497	1700007G11Rik	-1.40422	0.715	-3.06585	0.0626	5.4395	4.94974	3.82321	6.019	5.5269	4.77261	4.84795	5.69801	4.30325	4.0818	3.37826	4.00958	30
10477555	10477555	1700007I08Rik	-1.09938	0.643	-1.23951	0.235	6.03025	5.89357	5.72048	5.95667	6.09234	6.04175	5.93297	5.87387	5.87387	5.81663	5.66369	5.68114	25
10568512	10568512	1700007K09Rik	-1.03639	0.937	1.05689	0.89	4.82067	4.76911	4.9005	4.94583	4.42904	5.08714	4.78322	4.83448	4.68962	5.03252	4.83448	4.83448	25
10481272	10481272	1700007K13Rik	1.03526	0.975	1.13159	0.919	7.45167	7.50166	7.63002	8.25652	7.62204	6.47644	7.63736	7.50253	7.36509	6.90028	7.41003	8.57975	26
10385027	10385027	1700008A04Rik	-1.16612	0.681	-1.15545	0.645	4.52511	4.3034	4.31665	4.85007	4.19927	4.52599	4.23527	4.33746	4.33746	4.33746	4.33746	4.27503	25
10576680	10576680	1700008F21Rik	-1.14463	0.785	-1.08353	0.866	4.13449	3.9396	4.01875	4.04838	3.79387	4.56121	3.65406	4.11637	4.04838	4.25947	4.04838	3.7484	26
10606820	10606820	1700008I05Rik	-1.02613	0.925	-1.01286	0.976	2.69181	2.6546	2.67337	2.83512	2.5471	2.69322	2.69322	2.57736	2.69322	2.99262	2.33428	2.69322	29
10568258	10568258	1700008J07Rik	-1.04082	0.875	1.04904	0.855	7.35102	7.2933	7.4201	7.45925	7.24999	7.34383	7.1801	7.34556	7.35424	7.3403	7.34556	7.57444	25
10562767	10562767	1700008O03Rik	-1.01719	0.951	1.11463	0.722	5.21218	5.18759	5.36874	5.10051	5.22929	5.30674	5.19462	5.10739	5.26077	5.22929	5.19462	5.68231	25
10497181	10497181	1700008P02Rik	-1.19634	0.519	-1.19249	0.435	4.1231	3.86447	3.86912	4.2894	3.9216	4.1583	3.75021	3.9216	3.9216	3.76418	3.9216	3.9216	25
10560851	10560851	1700008P20Rik	-1.04529	0.875	-1.16457	0.527	4.77944	4.71553	4.55964	4.694	4.65619	4.98811	4.694	4.694	4.75857	4.43645	4.54847	4.694	25
10364331	10364331	1700009J07Rik	-1.10321	0.799	-1.09497	0.785	4.70459	4.56288	4.57369	5.05371	4.52831	4.53174	4.65373	4.39139	4.64351	4.58102	4.65283	4.48723	34
10503958	10503958	1700009N14Rik	-1.13103	0.68	-1.12043	0.735	3.72751	3.54987	3.56346	3.60675	3.57939	3.99639	3.5105	3.57939	3.55971	3.84159	3.42211	3.42668	27
10351517	10351517	1700009P17Rik	-1.00833	0.995	-1.48287	0.665	7.27757	7.2656	6.70918	7.95423	7.68716	6.19133	7.52526	7.56515	6.7064	6.49727	6.22475	7.40551	26
10479074	10479074	1700010B08Rik	1.10156	0.778	1.02554	0.951	5.63037	5.76992	5.66675	5.54978	5.39463	5.94671	5.83667	5.77982	5.69327	5.79345	5.76915	5.43766	24
10605828	10605828	1700010D01Rik	-1.1539	0.674	-1.62344	0.424	4.95012	4.74359	4.25107	4.99454	4.75723	5.09857	4.72606	4.98325	4.52147	4.98976	4.34744	3.41599	16
10441706	10441706	1700010I14Rik	-1.03288	0.902	1.05668	0.875	4.71895	4.67227	4.79849	4.71833	4.59469	4.84381	4.71833	4.71833	4.58014	4.57033	5.10681	4.71833	31
10476737	10476737	1700010M22Rik	1.0904	0.835	-1.17564	0.518	3.32981	3.45468	3.09636	3.26745	3.1441	3.57788	3.62064	3.60983	3.13356	3.0746	3.1963	3.0182	12
10427063	10427063	1700011A15Rik	1.01654	0.97	1.02742	0.943	5.62253	5.6462	5.66156	5.91955	5.32005	5.62799	5.71713	5.6033	5.61816	5.62735	5.61757	5.73976	26
10453443	10453443	1700011E24Rik	-1.02788	0.916	1.09278	0.721	4.24629	4.20662	4.37429	4.20914	4.27345	4.25627	4.36293	4.09216	4.16477	4.28373	4.24512	4.59403	28
10545266	10545266	1700011F03Rik	1.03157	0.903	1.06048	0.829	4.30726	4.3521	4.39198	4.34567	4.17856	4.39755	4.31857	4.30545	4.43227	4.57496	4.31857	4.2824	25
10464287	10464287	1700011F14Rik	-1.04711	0.863	-1.04334	0.872	3.54604	3.47963	3.48483	3.46025	3.45222	3.72565	3.48384	3.53446	3.42059	3.56498	3.45342	3.43611	26
10419392	10419392	1700011H14Rik	1.01075	0.974	1.00916	0.982	4.1212	4.13662	4.13435	4.20529	4.24938	3.90892	4.11113	4.18213	4.1166	3.91829	4.46897	4.01578	26
10455866	10455866	1700011I03Rik	1.07532	0.89	-1.59129	0.089	4.41353	4.5183	3.74333	4.7062	4.30887	4.22552	4.57066	4.86731	4.11692	3.61704	3.77958	3.83337	25
10472925	10472925	1700011J10Rik	-1.22632	0.562	1.04084	0.97	8.03407	7.73973	8.09182	7.80261	8.12126	8.17833	7.9742	7.51887	7.72614	7.39195	7.62727	9.25624	26
10579845	10579845	1700011L22Rik	-1.02096	0.967	-1.11229	0.791	4.93768	4.90775	4.78414	4.67418	4.77995	5.35891	4.8847	4.90401	4.93455	4.8847	4.58303	4.8847	26
10537098	10537098	1700012A03Rik	-1.05724	0.809	-1.06232	0.79	4.36075	4.28044	4.27353	4.2894	4.2894	4.50343	4.2894	4.26061	4.29132	4.24178	4.2894	4.2894	25
10350710	10350710	1700012A16Rik	1.01953	0.937	1.02929	0.905	3.93863	3.96654	3.98028	3.86186	3.97702	3.97702	4.04031	3.8823	3.97702	3.90183	3.97702	4.06199	33
10392476	10392476	1700012B07Rik	1.11346	0.708	1.01672	0.965	3.85306	4.00811	3.87698	3.93551	3.72794	3.89574	3.89574	3.89574	4.23284	3.63704	3.79785	4.19605	25
10590962	10590962	1700012B09Rik	-1.06891	0.957	-3.239	0.09	6.11835	6.02221	4.4228	7.0285	6.02921	5.29736	6.60279	5.95879	5.50505	4.54114	4.15748	4.56979	25
10394144	10394144	1700012B15Rik	-1.03791	0.914	1.03532	0.88	6.86457	6.81089	6.91464	6.86457	6.86457	6.86457	7.08297	6.59587	6.75382	6.86457	6.86457	7.01479	41
10598592	10598592	1700012L04Rik	1.31124	0.818	-1.22932	0.803	5.90878	6.29971	5.61091	5.9063	5.13076	6.68927	5.72162	7.27121	5.9063	5.9063	5.9063	5.02013	31
10518209	10518209	1700012P22Rik	1.00086	0.998	-1.0355	0.888	4.00439	4.00564	3.95406	3.98622	4.04073	3.98622	3.99917	3.98622	4.03151	3.98622	4.0614	3.81455	25
10547697	10547697	1700013D24Rik	1.09099	0.863	1.1474	0.729	4.66636	4.792	4.86473	4.83109	4.18884	4.97917	4.84229	4.8983	4.63541	4.83109	4.93201	4.83109	27
10495332	10495332	1700013F07Rik	-1.19389	0.786	-1.53479	0.417	6.48613	6.23046	5.86809	6.99376	6.61962	5.84502	6.4708	6.23365	5.98694	5.7487	5.56233	6.29323	28
10509277	10509277	1700013G24Rik	1.04271	0.896	-1.02615	0.944	4.63828	4.69862	4.60104	4.82424	4.4061	4.6845	4.68849	4.79256	4.61481	4.68849	4.74531	4.36933	26
10604643	10604643	1700013H16Rik	-1.07651	0.739	1.0009	0.998	2.73798	2.63161	2.73928	2.67421	2.67421	2.8655	2.67421	2.63713	2.58349	2.67421	2.86941	2.67421	31
10601901	10601901	1700014N06Rik	-1.17749	0.564	-1.32959	0.267	4.49449	4.25878	4.08351	4.57739	4.24982	4.65626	4.24982	4.23919	4.28732	4.10937	3.89135	4.24982	25
10351482	10351482	1700015E13Rik	1.29964	0.408	-1.38827	0.296	6.18788	6.56599	5.7146	6.36895	5.95151	6.24318	6.75218	6.43354	6.51225	5.9696	5.81084	5.36335	36
10352097	10352097	1700016C15Rik	-1.18206	0.574	-1.2964	0.277	5.18151	4.94021	4.807	5.30326	4.97483	5.26644	4.99391	5.05829	4.76842	4.76155	4.99391	4.66554	30
10577057	10577057	1700016D06Rik	-1.03978	0.871	1.05673	0.834	3.55486	3.49858	3.63447	3.57243	3.45888	3.63328	3.40293	3.54641	3.54641	3.54641	3.54641	3.81059	28
10577065	10577065	1700016D06Rik	-1.03495	0.967	1.15766	0.834	5.0505	5.00094	5.26171	4.54723	4.96213	5.64213	5.1591	4.59142	5.2523	4.94264	5.00639	5.83611	18
10531894	10531894	1700016H13Rik	1.02834	0.901	-1.09666	0.646	4.32649	4.3668	4.19337	4.30348	4.30348	4.37251	4.37387	4.30041	4.42613	4.12335	4.14809	4.30866	28
10378749	10378749	1700016K19Rik	-1.06908	0.93	-3.91663	0.0202	8.22077	8.1244	6.25116	8.76633	8.28304	7.61294	8.40736	8.18977	7.77607	6.20898	6.11072	6.43377	25
10429462	10429462	1700016M24Rik	-1.02946	0.918	-1.09968	0.627	4.77491	4.73301	4.63782	4.76206	4.84188	4.72077	4.69865	4.59318	4.90721	4.58973	4.72077	4.60295	28
10593913	10593913	1700017B05Rik	1.01522	0.969	1.4023	0.427	6.6124	6.6342	7.1002	6.6796	6.80276	6.35485	6.71904	6.50003	6.68352	6.55767	7.51459	7.22835	36
10466139	10466139	1700017D01Rik	-1.15875	0.698	-1.0914	0.855	3.21318	3.0006	3.087	3.0995	2.95538	3.58465	3.08641	2.95662	2.95879	3.17959	3.36931	2.71211	28
10497937	10497937	1700017G19Rik	-1.01559	0.971	-1.01656	0.965	3.77724	3.75493	3.75354	3.73148	3.51737	4.08287	3.80183	3.73148	3.73148	3.88137	3.70554	3.67372	26
10366131	10366131	1700017N19Rik	-1.15127	0.71	-1.05343	0.897	3.42249	3.21926	3.3474	3.20451	3.25144	3.81153	3.24951	3.25144	3.15684	3.45	3.20215	3.39006	36
10455531	10455531	1700018A14Rik	1.02197	0.924	1.01048	0.963	5.24038	5.27174	5.25542	5.22152	5.24421	5.25542	5.20515	5.35465	5.25542	5.25542	5.25542	5.25542	25
10582221	10582221	1700018B08Rik	-1.06108	0.838	-1.04685	0.86	5.58131	5.49577	5.51526	5.72788	5.452	5.56404	5.632	5.33567	5.51965	5.56404	5.41769	5.56404	25
10498002	10498002	1700018B24Rik	-1.09904	0.855	-1.09838	0.85	4.30424	4.16799	4.16887	4.17229	3.92574	4.8147	4.15941	4.17229	4.17229	3.97576	4.17229	4.35857	26
10513715	10513715	1700018C11Rik	-1.0275	0.954	-1.00677	0.988	4.62702	4.58788	4.61728	4.66088	4.32153	4.89863	4.47131	4.46461	4.82773	4.42365	4.50144	4.92674	22
10527427	10527427	1700018F24Rik	1.11882	0.811	-1.04376	0.944	4.14794	4.30993	4.08615	4.57008	3.76273	4.11102	4.46859	4.19955	4.26163	4.08489	4.49591	3.67766	10
10570168	10570168	1700018L24Rik	1.00514	0.984	-1.09309	0.687	4.42364	4.43103	4.29523	4.42364	4.42364	4.42364	4.36917	4.44383	4.48009	4.13481	4.43445	4.31644	27
10354534	10354534	1700019A02Rik	-1.03266	0.895	-1.1418	0.546	3.25265	3.20629	3.06134	3.15141	3.34565	3.2609	3.16638	3.16638	3.28611	2.89488	3.12275	3.16638	25
10569757	10569757	1700019B03Rik	-1.12433	0.753	-1.07256	0.822	3.89289	3.72383	3.79183	4.05619	3.58641	4.03606	3.54428	3.94771	3.6795	3.7843	3.80688	3.7843	26
10354529	10354529	1700019D03Rik	-1.22498	0.557	-1.56554	0.248	4.75755	4.46479	4.11089	4.47019	4.73917	5.06329	4.46566	4.46566	4.46305	3.67389	4.19311	4.46566	27
10397416	10397416	1700019E19Rik	1.05192	0.859	1.67127	0.215	8.471	8.54402	9.21194	8.60257	8.55641	8.254	8.54809	8.56028	8.52369	8.94357	8.89404	9.79822	35
10545886	10545886	1700019G17Rik	-1.40515	0.431	-3.80631	0.039	7.63451	7.14379	5.70612	7.72656	7.92085	7.25613	7.39802	6.96198	7.07137	5.07192	5.65341	6.39303	20
10481700	10481700	1700019L03Rik	1.0174	0.966	-1.02375	0.957	5.73643	5.76131	5.70256	6.01188	5.71733	5.48009	5.84929	5.71733	5.71733	5.44883	5.70132	5.95753	28
10401950	10401950	1700019M22Rik	-1.32123	0.613	-1.12713	0.846	4.51572	4.11384	4.34306	4.63256	3.98813	4.92646	3.93241	4.36877	4.04033	4.83602	4.12621	4.06695	25
10465494	10465494	1700019N12Rik	-1.24299	0.603	-1.56461	0.171	5.50923	5.19541	4.86343	5.44365	5.91968	5.16435	5.22208	5.1998	5.16435	4.84189	4.75956	4.98884	25
10468738	10468738	1700019N19Rik	-1.16885	0.696	-1.32496	0.4	4.42794	4.20285	4.02199	4.37635	4.12276	4.78472	4.05798	4.22289	4.32768	4.28137	3.92509	3.8595	25
10348074	10348074	1700019O17Rik	-1.17544	0.604	-1.26484	0.355	6.16865	5.93544	5.8297	6.14473	5.92737	6.43383	5.92737	5.95158	5.92737	5.75667	5.80504	5.92737	25
10476130	10476130	1700020A23Rik	1.04109	0.88	-1.00486	0.99	5.67392	5.73202	5.66693	5.70457	5.56697	5.75023	5.61762	5.70457	5.87387	5.97951	5.5718	5.44947	25
10465103	10465103	1700020D05Rik	1.06437	0.924	-1.32896	0.182	4.96847	5.05846	4.55816	4.97332	5.02678	4.9053	5.70356	4.66569	4.80614	4.74251	4.37996	4.55203	25
10379685	10379685	1700020L24Rik	1.06994	0.858	1.12843	0.722	5.65026	5.74779	5.82458	5.85237	5.30296	5.79544	5.80186	5.71428	5.72722	5.90792	5.93213	5.63368	26
10362064	10362064	1700020N01Rik	1.00418	0.993	1.04573	0.917	4.68128	4.6873	4.74579	4.62341	4.39669	5.02375	4.76717	4.62886	4.66587	4.91376	4.81337	4.51024	31
10599948	10599948	1700020N15Rik	-1.04259	0.939	-1.27976	0.508	4.67647	4.61629	4.3206	4.70467	4.26082	5.0639	4.5362	4.84616	4.46651	4.20513	4.21687	4.5398	25
10397428	10397428	1700020O03Rik	1.01937	0.96	1.01828	0.971	6.86429	6.89197	6.89042	6.84872	7.13087	6.61328	6.90296	6.88647	6.88647	7.28508	6.86702	6.51918	32
10362062	10362062	1700021A07Rik	-1.0169	0.96	-1.09103	0.79	5.94828	5.92411	5.82259	5.87113	5.80765	6.16607	5.87113	5.87113	6.03007	6.09113	5.72071	5.65592	25
10499342	10499342	1700021C14Rik	-1.04761	0.821	-1.15656	0.58	6.53944	6.47233	6.3296	6.49867	6.60675	6.51289	6.46688	6.47821	6.47191	6.47191	6.04499	6.47191	30
10368930	10368930	1700021F05Rik	-1.14627	0.524	1.14089	0.635	8.19844	8.0015	8.3886	8.16989	8.20774	8.2177	8.11544	7.92055	7.96851	8.11144	8.40176	8.6526	26
10479058	10479058	1700021F07Rik	1.02413	0.951	-1.05002	0.884	5.47438	5.50878	5.40396	5.66859	5.17512	5.57943	5.50878	5.50878	5.50878	5.3231	5.38	5.50878	25
10439092	10439092	1700021K19Rik	1.00348	0.994	1.5805	0.0722	7.38159	7.38661	8.04197	7.30043	7.60093	7.24342	7.19943	7.39949	7.56091	7.9884	8.19697	7.94055	41
10462127	10462127	1700021P04Rik	-1.39095	0.344	-1.17577	0.515	3.87274	3.39668	3.63914	3.78877	3.7669	4.06257	3.11538	3.43193	3.64272	3.43994	3.73874	3.73874	26
10520247	10520247	1700022A21Rik	-1.00366	0.995	-1.14836	0.702	5.78275	5.77748	5.58317	6.12641	5.48504	5.73679	5.73015	5.93747	5.66483	5.34225	5.73015	5.67711	26
10504230	10504230	1700022I11Rik	1.02549	0.927	1.11838	0.891	3.92878	3.96509	4.0902	4.02319	3.8401	3.92306	4.05314	4.02319	3.81895	4.96796	4.02319	3.27944	29
10352705	10352705	1700022P22Rik	-1.3005	0.417	-1.27158	0.307	5.43997	5.06091	5.09334	5.35134	5.26319	5.70537	4.88257	5.16573	5.13442	5.14507	5.04853	5.08643	25
10542780	10542780	1700023A16Rik	1.04645	0.849	-1.23404	0.399	3.39698	3.46249	3.09359	3.332	3.332	3.52695	3.42023	3.44291	3.52433	3.0792	2.86958	3.332	30
10522702	10522702	1700023E05Rik	-1.07273	0.8	-1.19869	0.43	4.68841	4.58712	4.42695	4.55939	4.91148	4.59435	4.64258	4.55939	4.55939	4.3158	4.48348	4.48158	25
10391854	10391854	1700023F06Rik	1.07005	0.741	1.02441	0.953	5.82617	5.92385	5.86097	5.86866	5.86866	5.74119	5.90164	5.90179	5.96812	5.76279	5.57808	6.24203	32
10536973	10536973	1700023L04Rik	-1.07333	0.796	-1.21831	0.478	6.36822	6.26613	6.08334	6.50083	6.37959	6.22424	6.42316	6.15074	6.22449	6.12344	5.79992	6.32665	26
10414228	10414228	1700024B05Rik	-1.33515	0.794	-1.36958	0.752	5.21914	4.80214	4.76541	4.99671	4.36283	6.29789	4.45371	5.37662	4.57607	5.36319	4.84275	4.09028	58
10414234	10414234	1700024B05Rik	-1.29606	0.814	-1.30593	0.787	5.07267	4.69854	4.68759	4.84469	4.27345	6.09988	4.21212	5.2852	4.59829	5.2934	4.75857	4.01081	55
10418812	10418812	1700024G13Rik	-1.52319	0.627	-2.24029	0.188	5.5536	4.9465	4.38991	6.02921	6.02668	4.6049	5.13804	5.06596	4.63549	4.19992	4.49083	4.47898	31
10385555	10385555	1700024J04Rik	-1.11069	0.83	1.21613	0.628	5.37695	5.22549	5.65925	5.55528	4.90572	5.66984	5.31984	5.29507	5.06154	5.74201	5.82665	5.40909	25
10411502	10411502	1700024P04Rik	-1.15596	0.683	-1.06103	0.854	4.59297	4.38388	4.50751	4.87666	4.48009	4.42215	4.49931	4.48009	4.17223	4.62368	4.48009	4.41876	25
10506470	10506470	1700024P16Rik	-1.01547	0.946	-1.03064	0.892	3.85552	3.83337	3.81198	3.83337	3.89982	3.83337	3.83337	3.83337	3.83337	3.83337	3.7692	3.83337	31
10537007	10537007	1700025E21Rik	-1.06547	0.824	-1.14874	0.606	4.96501	4.87353	4.76496	4.92153	4.79212	5.18138	4.82506	4.89391	4.90161	4.57434	4.89006	4.83047	38
10466147	10466147	1700025F22Rik	-1.00109	0.997	1.18815	0.365	2.01168	2.01012	2.2604	1.90981	2.05702	2.06822	2.06822	1.98483	1.9773	2.16973	2.26023	2.35125	25
10358713	10358713	1700025G04Rik	-1.32902	0.501	1.46524	0.306	6.2868	5.87644	6.83794	6.01962	6.19651	6.64427	5.70592	6.13218	5.79123	6.43564	7.08237	6.99581	25
10358717	10358717	1700025G04Rik	-1.16007	0.53	1.50948	0.0427	8.82752	8.61331	9.42157	8.86657	8.8346	8.78137	8.55279	8.77254	8.5146	9.36865	9.50178	9.39428	29
10434930	10434930	1700025H01Rik	1.00074	0.999	-1.21323	0.386	6.00173	6.00279	5.72287	6.06526	5.85701	6.08291	5.89404	6.10227	6.01207	5.86839	5.54627	5.75395	25
10368683	10368683	1700025K23Rik	-1.91192	0.122	-1.02141	0.981	7.74705	6.81203	7.71648	7.42572	7.72201	8.09342	6.91368	6.79986	6.72253	7.26605	7.23096	8.65244	29
10511814	10511814	1700025O08Rik	-1.23133	0.605	-1.25482	0.537	3.65955	3.35933	3.33207	3.86638	3.24821	3.86405	3.41023	3.39494	3.27283	3.39494	3.54083	3.06045	26
10565241	10565241	1700026D08Rik	-1.09652	0.93	-3.21289	0.121	6.83158	6.69866	5.14771	7.5638	7.03682	5.89413	6.72838	7.05756	6.31002	4.84216	4.82767	5.7733	31
10408638	10408638	1700026J04Rik	1.08892	0.885	-1.10547	0.852	5.03345	5.15634	4.88879	4.99218	4.53445	5.57372	5.16607	5.2018	5.10115	5.07726	4.80267	4.78645	30
10481312	10481312	1700026L06Rik	-1.17763	0.659	1.08121	0.887	6.29129	6.0554	6.40393	6.38024	6.43929	6.05433	6.20154	6.20154	5.76312	6.0135	6.21694	6.98135	51
10500999	10500999	1700027A23Rik	-1.07149	0.962	-2.3935	0.413	6.65307	6.55346	5.39396	7.49522	7.17159	5.29242	6.5892	6.68311	6.38807	4.86158	4.93221	6.38807	31
10364217	10364217	1700027D21Rik	-1.12975	0.708	-1.09428	0.803	4.19871	4.02271	4.06872	4.41453	3.9367	4.2449	4.16335	3.91602	3.98876	3.78592	4.25689	4.16335	25
10365282	10365282	1700028I16Rik	-1.0015	0.997	1.06178	0.807	5.37133	5.36917	5.45782	5.50878	5.21181	5.39341	5.29874	5.45303	5.35574	5.5129	5.39341	5.46714	27
10562736	10562736	1700028J19Rik	1.03374	0.955	-1.00825	0.986	5.71613	5.76401	5.70428	6.11997	5.32583	5.7026	5.50192	5.9795	5.8106	5.80612	5.7026	5.60414	17
10523865	10523865	1700028K03Rik	-1.08205	0.835	-1.41033	0.156	5.81854	5.70478	5.32251	6.05084	5.70219	5.7026	5.54108	5.98336	5.58989	5.36677	5.44029	5.16048	41
10466728	10466728	1700028P14Rik	-1.38758	0.593	-2.61658	0.104	5.38183	4.90925	3.99414	5.72812	5.51693	4.90043	5.25121	5.02986	4.44669	4.02706	3.33918	4.61619	29
10354275	10354275	1700029F09Rik	1.0532	0.837	1.40573	0.141	6.29879	6.37357	6.79011	6.2973	6.43367	6.16539	6.30279	6.38424	6.43367	6.75801	6.6308	6.98152	27
10411353	10411353	1700029F12Rik	1.0293	0.954	-1.02992	0.97	5.35413	5.3958	5.3116	5.53225	4.98239	5.54774	5.25956	5.63736	5.29047	5.91813	5.49202	4.52465	23
10516277	10516277	1700029G01Rik	-1.32378	0.288	-1.31571	0.198	5.84771	5.44305	5.45188	5.7335	6.0377	5.77194	5.35913	5.40697	5.56305	5.40457	5.38801	5.56305	35
10577179	10577179	1700029H14Rik	-1.12422	0.755	-1.19819	0.564	5.58241	5.41349	5.32156	5.40275	5.40438	5.94011	5.55188	5.28204	5.40656	5.17136	5.32799	5.46532	28
10518335	10518335	1700029I01Rik	-1.38139	0.65	1.16165	0.699	7.76776	7.30164	7.98393	7.78645	7.39271	8.12412	6.70579	7.90393	7.29522	8.16249	8.04378	7.74552	44
10474041	10474041	1700029I15Rik	1.04082	0.891	-1.44673	0.101	6.76968	6.8274	6.23688	6.81643	6.66103	6.83157	6.81643	6.66103	7.00473	6.10503	6.17494	6.43068	25
10578504	10578504	1700029J07Rik	1.27018	0.574	-1.0597	0.898	6.50145	6.84648	6.41779	6.77143	6.64409	6.08882	6.8301	7.00208	6.70726	6.46093	6.17799	6.61445	30
10478994	10478994	1700029J11Rik	-1.13175	0.83	-1.12234	0.824	4.27641	4.09786	4.1099	4.16321	3.90647	4.75956	4.05687	4.41535	3.82136	4.16321	4.39897	3.76753	25
10509049	10509049	1700029M20Rik	1.10428	0.865	1.20928	0.492	4.69823	4.84133	4.97238	4.8623	4.37009	4.8623	5.27102	4.39068	4.8623	5.04915	4.9712	4.89678	27
10425630	10425630	1700029P11Rik	-1.12847	0.674	-1.11591	0.658	5.5145	5.34013	5.35628	5.73592	5.40379	5.40379	5.21283	5.40379	5.40379	5.41384	5.40379	5.25121	25
10374704	10374704	1700030C12Rik	-1.12994	0.79	1.00132	0.998	3.47071	3.29446	3.47261	3.26644	3.42914	3.71654	2.93343	3.64873	3.30123	3.48647	3.55469	3.37666	25
10432566	10432566	1700030F18Rik	-1.1813	0.578	-1.18417	0.498	3.64984	3.40946	3.40597	3.90684	3.60765	3.43504	3.37142	3.42193	3.43504	3.34782	3.43504	3.43504	25
10432560	10432560	1700030F18Rik	-1.07198	0.806	-1.11582	0.613	3.89902	3.79875	3.74092	3.88834	3.77827	4.03045	3.7678	3.65143	3.97702	3.71581	3.66317	3.84378	28
10582014	10582014	1700030J22Rik	-1.09047	0.788	-1.15122	0.646	6.3479	6.22295	6.14474	6.57963	6.39972	6.06433	6.239	6.239	6.19085	6.05521	6.02921	6.3498	25
10572804	10572804	1700030K09Rik	1.09249	0.876	-1.18881	0.736	6.25886	6.38649	6.00934	6.32349	6.72039	5.7327	6.47929	6.31181	6.36835	5.96964	5.7327	6.32567	29
10606146	10606146	1700031F05Rik	-1.14374	0.836	-1.02521	0.968	5.96649	5.77273	5.93057	5.58572	5.82215	6.49162	6.06504	5.34999	5.90316	5.94246	6.27157	5.57768	8
10426584	10426584	1700031M16Rik	-1.03994	0.902	1.04229	0.902	5.4837	5.42719	5.54346	5.53064	5.337	5.58345	5.53064	5.22029	5.53064	5.53064	5.78689	5.31283	25
10455714	10455714	1700034E13Rik	-1.18973	0.616	-1.25111	0.38	3.96895	3.71831	3.64574	3.90657	4.21907	3.78122	3.81814	3.49543	3.84137	3.66529	3.78122	3.49072	28
10374895	10374895	1700034F02Rik	-1.04217	0.845	-1.0164	0.946	3.23692	3.17733	3.21344	3.20632	3.20632	3.29811	3.20632	3.19348	3.13219	3.18441	3.20632	3.2496	36
10460102	10460102	1700034H14Rik	-1.0212	0.965	-1.5345	0.145	8.39128	8.36101	7.77351	8.64779	8.33275	8.1933	8.48937	8.04697	8.54671	7.53721	8.02791	7.75543	8
10361135	10361135	1700034H15Rik	-1.03661	0.868	-1.02096	0.929	5.47847	5.4266	5.44854	5.55484	5.44029	5.44029	5.41163	5.4279	5.44029	5.44029	5.44029	5.46504	27
10497960	10497960	1700034I23Rik	-1.5252	0.243	-1.88411	0.0386	5.88824	5.27924	4.97436	6.18935	5.6959	5.77946	5.1703	5.1703	5.4971	5.01711	5.05302	4.85294	11
10497958	10497958	1700034I23Rik	-1.13288	0.773	-1.45991	0.266	6.3244	6.1444	5.77852	6.50732	6.22689	6.23898	5.77222	6.50691	6.15406	6.15406	5.81311	5.36838	25
10549377	10549377	1700034J05Rik	-1.03336	0.912	1.52975	0.282	4.90497	4.85763	5.51827	4.77478	5.0039	4.93623	4.70723	5.01634	4.84932	5.99772	5.55319	5.0039	25
10537676	10537676	1700034O15Rik	-1.26386	0.733	-1.26365	0.627	4.89705	4.55921	4.55945	4.57033	4.55677	5.56404	4.37529	4.97564	4.3267	4.57033	4.57248	4.53554	25
10437263	10437263	1700037C18Rik	1.00801	0.973	-1.01015	0.965	6.22192	6.23342	6.20735	6.22192	6.22192	6.22192	6.26707	6.21129	6.22192	6.22192	6.17821	6.22192	39
10487847	10487847	1700037H04Rik	-1.04329	0.902	1.29704	0.207	7.56362	7.50248	7.93884	7.63134	7.68733	7.37218	7.68733	7.31266	7.50745	7.92719	7.89183	7.99749	37
10552902	10552902	1700039E15Rik	1.03293	0.887	1.10501	0.66	3.84475	3.8915	3.98881	3.90647	3.8915	3.73628	3.8915	3.8915	3.8915	4.03986	3.8285	4.09806	27
10552907	10552907	1700039E15Rik	-1.03582	0.922	1.16858	0.639	4.63335	4.58257	4.85811	4.88841	4.36905	4.64258	4.53118	4.64258	4.57396	5.12665	4.8051	4.64258	31
10428687	10428687	1700040F17Rik	-1.09665	0.85	-1.02875	0.958	3.5255	3.39239	3.48461	3.26402	3.28973	4.02275	3.37882	3.40495	3.3934	3.75741	3.30301	3.3934	26
10545835	10545835	1700040I03Rik	-1.46619	0.322	-1.02722	0.965	6.97307	6.421	6.93433	6.70318	7.06828	7.14775	6.70318	6.16807	6.39174	6.64009	6.61015	7.55276	35
10369806	10369806	1700040L02Rik	-1.15053	0.793	-1.99699	0.105	5.82427	5.62197	4.82644	6.12066	6.01725	5.33489	5.68763	5.85329	5.32498	5.178	4.72931	4.57202	32
10607718	10607718	1700045I19Rik	-1.11427	0.74	-1.71792	0.0459	5.57133	5.41524	4.79067	5.55988	5.78353	5.37059	5.43318	5.58462	5.22791	4.9251	4.68679	4.76012	27
10590433	10590433	1700048O20Rik	-1.37189	0.457	-1.81708	0.0555	6.28987	5.8337	5.42825	6.47968	6.44069	5.94923	5.52655	5.94923	6.02531	5.53986	5.31222	5.43266	25
10414245	10414245	1700049E17Rik1	-1.1516	0.888	-1.08452	0.927	6.37655	6.17291	6.2595	6.19238	5.696	7.24127	5.75244	6.71075	6.05554	6.70827	6.19238	5.87785	38
10561337	10561337	1700049G17Rik	-1.17422	0.715	-1.0625	0.898	6.37016	6.13847	6.28271	6.10508	6.81591	6.1895	6.29823	6.04681	6.07035	6.1941	6.11583	6.53819	20
10369894	10369894	1700049L16Rik	-1.09033	0.784	-1.13616	0.637	6.26138	6.13662	6.07721	6.26786	6.00445	6.51183	6.12284	6.12284	6.16416	6.12284	6.01838	6.09042	27
10392035	10392035	1700052K11Rik	1.10461	0.68	1.27916	0.397	6.41276	6.55629	6.76795	6.34877	6.57005	6.31945	6.57005	6.61645	6.48236	6.65652	6.53791	7.10943	27
10367626	10367626	1700052N19Rik	1.50821	0.131	1.1831	0.354	5.53295	6.12579	5.77552	5.54346	5.61055	5.44484	6.03161	6.0412	6.30455	5.71993	5.83166	5.77497	36
10582586	10582586	1700054N08Rik	1.04384	0.887	1.10483	0.735	5.35276	5.41465	5.49659	5.46295	5.44431	5.15101	5.47043	5.28305	5.49049	5.32947	5.43017	5.73013	28
10598598	10598598	1700054O13Rik	-1.02849	0.953	-1.00807	0.983	5.31374	5.2732	5.30214	5.12024	5.13994	5.68104	5.10497	5.28028	5.43436	5.33334	5.32505	5.24803	25
10360832	10360832	1700056E22Rik	1.63446	0.324	1.18393	0.788	5.97484	6.68366	6.21843	6.46811	5.53233	5.92408	6.81845	6.68093	6.5516	5.9844	5.85858	6.8123	25
10587810	10587810	1700057G04Rik	-1.01268	0.959	1.02583	0.913	4.66872	4.65054	4.70551	4.6828	4.66168	4.66168	4.66168	4.56952	4.72042	4.66168	4.79318	4.66168	25
10359225	10359225	1700057K13Rik	1.16282	0.469	-1.01338	0.957	4.60785	4.82548	4.58868	4.60364	4.56322	4.65669	4.75313	4.91717	4.80614	4.52194	4.65669	4.5874	25
10366514	10366514	1700058G18Rik	1.04423	0.835	-1.06278	0.77	5.39803	5.46047	5.31018	5.42111	5.40433	5.36865	5.49341	5.40063	5.48737	5.25995	5.26997	5.40063	26
10446190	10446190	1700061G19Rik	-1.12424	0.689	-1.10085	0.71	4.33137	4.16241	4.19275	4.20621	4.20621	4.58167	4.20621	4.20621	4.0748	4.20621	4.16582	4.20621	31
10430311	10430311	1700061J05Rik	-1.15306	0.718	-1.19703	0.579	4.57979	4.37432	4.32033	4.78758	4.19729	4.75451	4.45005	4.21501	4.4579	4.33483	4.18685	4.43931	26
10541491	10541491	1700063H04Rik	-1.17228	0.526	-1.00834	0.986	4.79003	4.56071	4.77806	4.97497	4.69756	4.69756	4.52428	4.62494	4.53292	4.98754	4.98722	4.35941	26
10595787	10595787	1700065D16Rik	-1.00522	0.99	-1.05623	0.855	4.51134	4.50384	4.43242	4.44515	4.31927	4.7696	4.63902	4.43624	4.43624	4.42476	4.43624	4.43624	25
10455809	10455809	1700065I17Rik	-1.07282	0.813	-1.08866	0.76	5.3886	5.2872	5.26605	5.27935	5.24073	5.64573	5.27993	5.30173	5.27993	5.35396	5.19011	5.25409	26
10454836	10454836	1700066B19Rik	-1.06975	0.817	-1.06975	0.805	5.97115	5.87387	5.87387	6.06	5.72725	6.12618	5.87387	5.87387	5.87387	5.87387	5.87387	5.87387	25
10504068	10504068	1700066J24Rik	-1.14798	0.627	1.00548	0.982	7.08898	6.88989	7.09687	7.11003	7.16519	6.99172	6.96627	6.66656	7.03682	7.08366	7.09196	7.11498	25
10346337	10346337	1700066M21Rik	1.06868	0.851	-1.12416	0.639	7.11105	7.20688	6.94221	7.0718	7.03277	7.22858	7.22083	6.93893	7.46087	6.71782	7.03701	7.0718	11
10573281	10573281	1700067K01Rik	-1.10126	0.697	-1.20506	0.359	5.11119	4.97204	4.84209	4.97924	5.28969	5.06465	4.9882	4.99486	4.93306	4.87427	4.81801	4.83399	26
10445743	10445743	1700067P10Rik	-1.01194	0.96	1.01564	0.948	3.57966	3.56253	3.60205	3.60624	3.55991	3.57283	3.52787	3.58691	3.57283	3.57283	3.57283	3.66049	25
10389062	10389062	1700071K01Rik	-1.2607	0.578	1.12494	0.694	6.60139	6.26716	6.77123	6.53705	6.45988	6.80722	6.53092	5.88607	6.3845	6.9956	6.78104	6.53705	21
10375127	10375127	1700072H12Rik	-1.28355	0.699	-1.14755	0.787	6.0847	5.72456	5.88614	5.88778	5.69667	6.66966	5.63166	5.41364	6.12838	6.11071	5.77367	5.77404	25
10542724	10542724	1700073E17Rik	-1.08362	0.775	-1.01488	0.957	4.75461	4.63876	4.7333	4.74777	4.6589	4.85717	4.79895	4.43052	4.68679	4.6589	4.68679	4.85421	25
10544307	10544307	1700074P13Rik	-1.13744	0.842	-1.02413	0.97	4.03853	3.85274	4.00412	3.92658	3.51923	4.66976	3.90429	3.94911	3.7048	3.94145	4.14434	3.92658	28
10596322	10596322	1700080E11Rik	1.08143	0.841	1.10902	0.759	4.91802	5.03097	5.06731	4.92878	4.58614	5.23915	5.01881	5.01881	5.05527	5.01881	5.05483	5.12828	29
10543676	10543676	1700080G18Rik	1.06559	0.832	-1.07481	0.877	5.06818	5.15983	4.96409	5.13042	5.24581	4.82829	5.13427	5.13427	5.21096	4.96356	4.57033	5.35839	25
10604557	10604557	1700080O16Rik	1.04349	0.848	1.03306	0.892	3.28428	3.3457	3.3312	3.20475	3.36198	3.28611	3.28611	3.38914	3.36186	3.42139	3.28611	3.28611	25
10351465	10351465	1700084C01Rik	-1.48998	0.345	-7.53073	0.0206	9.9244	9.3491	7.0116	10.1508	10.1589	9.46346	9.34664	9.31639	9.38428	6.33879	6.73521	7.96081	26
10428066	10428066	1700084J12Rik	1.17896	0.435	1.11034	0.79	5.72182	5.95933	5.87282	5.68328	5.83906	5.6431	5.96214	5.94128	5.97457	5.8715	6.25478	5.49217	36
10463345	10463345	1700084K02Rik	1.06055	0.791	1.07601	0.737	3.63333	3.71814	3.73901	3.68225	3.50293	3.7148	3.71283	3.71283	3.72875	3.71283	3.70439	3.79982	25
10396466	10396466	1700086L19Rik	-1.29189	0.458	-2.90345	0.0462	7.02981	6.66033	5.49205	7.14686	7.17901	6.76357	6.60702	6.87832	6.49567	5.36657	4.99048	6.11909	26
10458538	10458538	1700086O06Rik	1.10937	0.732	-1.11499	0.784	6.99858	7.14832	6.84155	7.1549	7.11097	6.72986	7.22107	7.07549	7.14839	6.58459	6.72569	7.21436	25
10469693	10469693	1700092C17Rik	1.03607	0.964	1.00728	0.992	3.96608	4.0172	3.97655	3.89668	3.43179	4.56978	3.8707	4.34543	3.83548	4.34094	4.00376	3.58495	24
10384685	10384685	1700093K21Rik	-1.15658	0.67	-1.30551	0.218	4.42547	4.2156	4.04087	4.50584	4.38529	4.38529	3.92716	4.49095	4.2287	4.25823	3.93595	3.92841	28
10493626	10493626	1700094D03Rik	1.09516	0.939	-3.77788	0.112	8.27486	8.406	6.35728	8.95251	8.69993	7.17213	8.55904	8.69141	7.96757	6.2724	5.83396	6.96549	25
10500957	10500957	1700095B22Rik	1.06336	0.785	1.01694	0.957	6.31857	6.4072	6.34281	6.38721	6.38721	6.18129	6.43421	6.3924	6.39498	6.18871	6.31556	6.52415	26
10481337	10481337	1700101E01Rik	-1.27243	0.595	-1.8232	0.16	6.29067	5.94309	5.4242	6.49146	6.48764	5.89291	6.20875	5.89291	5.72761	5.22855	5.12178	5.92226	25
10588927	10588927	1700102P08Rik	-1.06756	0.859	1.11636	0.726	4.30912	4.21481	4.46793	4.33041	4.04019	4.55677	4.29526	4.29526	4.05392	4.29526	4.60875	4.49978	25
10593664	10593664	1700104A03Rik	-1.10028	0.736	-1.24976	0.354	5.31642	5.17855	4.99476	5.26423	5.14582	5.53921	5.13062	5.2706	5.13442	4.95509	5.14582	4.88339	26
10380244	10380244	1700106J16Rik	-1.01029	0.972	-1.11514	0.602	5.48399	5.46922	5.32677	5.45538	5.39529	5.60128	5.41839	5.39529	5.59397	5.23001	5.39529	5.35499	25
10447275	10447275	1700106N22Rik	1.04969	0.928	1.08232	0.883	6.51742	6.58737	6.63154	6.62591	6.88936	6.03699	6.69275	6.57286	6.49652	6.26848	6.76389	6.86225	29
10400045	10400045	1700108M19Rik	-1.10084	0.743	-1.16806	0.545	4.43678	4.29819	4.21267	4.31479	4.35812	4.63744	4.22467	4.47319	4.19669	4.31479	4.00844	4.31479	26
10519346	10519346	1700109H08Rik	1.0257	0.923	-1.68666	0.02	6.31769	6.35429	5.56352	6.34337	6.34865	6.26104	6.20356	6.43902	6.4203	5.49624	5.6089	5.58542	26
10417403	10417403	1700110I01Rik	-1.18033	0.845	-1.28844	0.662	5.46209	5.2229	5.09646	5.4007	4.85678	6.12878	4.73351	5.70287	5.23232	5.34392	5.1678	4.77764	49
10417498	10417498	1700110I01Rik	-1.16345	0.828	-1.26978	0.672	5.84162	5.62321	5.49704	5.81902	5.2731	6.43274	5.28653	5.88618	5.69692	5.81243	5.55041	5.12828	25
10422026	10422026	1700110M21Rik	-1.10508	0.816	-1.23043	0.577	5.26323	5.11908	4.96407	5.3431	4.99379	5.4528	4.80009	5.38051	5.17665	5.2997	5.00174	4.59076	24
10413152	10413152	1700112E06Rik	-1.05012	0.928	-1.28865	0.465	4.91645	4.84589	4.55059	4.7162	4.64905	5.38411	4.9535	4.96099	4.62319	4.64905	4.47205	4.53066	25
10365537	10365537	1700113H08Rik	-1.16911	0.789	-1.09919	0.888	4.00788	3.78246	3.87144	3.89129	3.52306	4.60929	3.7202	3.88266	3.74453	4.29783	3.84376	3.47273	28
10568278	10568278	1700120K04Rik	-1.13328	0.573	-1.03105	0.91	5.32544	5.14494	5.28133	5.31349	5.21714	5.44569	5.11022	5.16378	5.16082	5.41221	5.21464	5.21714	25
10451637	10451637	1700122O11Rik	-1.04829	0.867	1.11602	0.686	3.61922	3.55117	3.77758	3.5178	3.64377	3.69608	3.64377	3.36598	3.64377	3.64377	3.64377	4.04519	27
10460771	10460771	1700123I01Rik	-1.11593	0.703	-1.09463	0.728	5.29511	5.13687	5.16466	5.17159	5.17159	5.54216	5.17159	5.06743	5.17159	5.17159	5.17159	5.15082	25
10535027	10535027	1700123K08Rik	-1.19133	0.483	-1.15247	0.653	4.51223	4.25966	4.3075	4.50297	4.41768	4.61605	4.33461	4.34677	4.0976	4.55147	3.95317	4.41787	28
10546551	10546551	1700123L14Rik	1.04778	0.871	1.00457	0.985	4.4209	4.48824	4.42747	4.36917	4.41435	4.47918	4.693	4.32966	4.44205	4.44205	4.44205	4.39832	25
10415095	10415095	1700123O20Rik	-1.28983	0.377	1.12081	0.842	7.7234	7.35622	7.88794	7.63806	7.77673	7.75542	7.60733	7.26549	7.19585	7.60733	7.49514	8.56137	25
10379880	10379880	1700125H20Rik	-1.15514	0.664	-1.02767	0.93	5.08156	4.87348	5.04218	5.07691	4.87464	5.29312	4.81647	5.08108	4.7229	4.95986	5.05056	5.11613	32
10583159	10583159	1700128F08Rik	-1.2131	0.679	-1.22961	0.569	4.55899	4.28029	4.26079	4.65399	4.19347	4.82951	3.94982	4.41096	4.48009	4.41096	4.41096	3.96045	23
10420472	10420472	1700129C05Rik	-1.03163	0.94	-1.15884	0.58	3.3481	3.30317	3.13541	3.22405	3.22405	3.59619	3.08133	3.54368	3.2845	3.22405	3.21629	2.9659	26
10370320	10370320	1810008A18Rik	1.11222	0.647	1.24144	0.319	6.18177	6.33521	6.49378	6.32298	6.13563	6.0867	6.26945	6.36088	6.37531	6.53185	6.32298	6.62651	25
10461268	10461268	1810009A15Rik	-1.04075	0.888	1.25103	0.332	6.36183	6.30422	6.68495	6.2299	6.45063	6.40497	6.44695	6.15984	6.30586	6.58459	6.56044	6.90981	25
10544320	10544320	1810009J06Rik	-1.20112	0.609	-1.17938	0.556	5.20093	4.93654	4.9629	5.0663	5.03357	5.50291	5.03357	5.03357	4.74248	4.82156	5.03357	5.03357	25
10537561	10537561	1810009J06Rik	-1.17952	0.571	-1.11811	0.641	4.2024	3.9642	4.04134	4.31147	3.97242	4.32331	3.99789	4.05313	3.84158	4.0272	4.05313	4.0437	32
10569654	10569654	1810010D01Rik	-1.03763	0.883	1.10166	0.788	5.58086	5.52756	5.72053	5.45142	5.69468	5.59648	5.46091	5.55449	5.56729	5.71406	5.39529	6.05225	25
10382136	10382136	1810010H24Rik	-1.35997	0.337	-1.27219	0.556	6.67739	6.23382	6.33008	6.75663	6.84854	6.42701	6.17286	6.10978	6.41882	5.86569	6.39525	6.7293	26
10469568	10469568	1810010K12Rik	-1.35489	0.504	-1.38952	0.365	7.54663	7.10845	7.07204	7.50108	7.15288	7.98592	7.14449	7.18043	7.00043	7.16981	7.16981	6.8765	25
10413928	10413928	1810011H11Rik	-1.04292	0.886	-1.00652	0.983	5.0965	5.03587	5.08712	5.05784	4.92625	5.30542	4.99194	5.05784	5.05784	5.02055	5.18297	5.05784	25
10577641	10577641	1810011O10Rik	-1.25601	0.762	1.87523	0.214	5.30095	4.9721	6.20802	4.71806	5.26518	5.9196	4.49477	5.01504	5.40649	6.55515	5.91359	6.15531	25
10379223	10379223	1810012P15Rik	-1.10546	0.721	1.14535	0.8	5.66285	5.5182	5.85864	5.62702	5.57314	5.78838	5.305	5.62702	5.62256	5.44029	5.62702	6.5086	25
10521907	10521907	1810013D10Rik	-1.47643	0.438	1.00653	0.994	7.56164	6.99953	7.57102	7.24712	7.64883	7.78896	7.1083	6.5549	7.33538	6.72541	7.84534	8.14232	25
10433472	10433472	1810013L24Rik	1.1465	0.55	-1.0825	0.722	8.9507	9.14794	8.83633	8.93991	9.07118	8.841	9.17968	9.19138	9.07275	8.75474	8.84109	8.91315	29
10568930	10568930	1810014F10Rik	-1.52795	0.184	-1.03404	0.962	7.57694	6.96534	7.52865	7.34509	7.60303	7.7827	7.11349	6.94613	6.8364	6.98739	7.367	8.23156	47
10508883	10508883	1810019J16Rik	1.09997	0.735	-1.04689	0.872	5.40566	5.54312	5.33955	5.24358	5.35941	5.61399	5.43035	5.62613	5.57287	5.38765	5.24334	5.38765	25
10517058	10517058	1810019J16Rik	1.0949	0.787	-1.02863	0.914	6.18373	6.31453	6.14301	6.25601	6.21695	6.07824	6.29519	6.06086	6.58754	6.03882	6.13041	6.25981	25
10565612	10565612	1810020D17Rik	-1.87583	0.188	-1.11117	0.817	8.43732	7.52979	8.28523	7.92949	8.67237	8.7101	7.62847	7.47103	7.48987	8.10781	8.36669	8.3812	25
10497335	10497335	1810022K09Rik	-1.03966	0.909	1.01818	0.978	6.34448	6.28836	6.37047	6.13027	6.36012	6.54303	6.13482	6.33558	6.39469	6.33558	5.8297	6.94613	11
10487366	10487366	1810024B03Rik	-1.27652	0.507	-1.0866	0.806	4.84038	4.48817	4.72056	4.81858	4.5815	5.12105	4.67737	4.30704	4.48009	4.62767	4.62767	4.90634	27
10583694	10583694	1810026J23Rik	-1.195	0.47	1.09665	0.685	6.61277	6.35576	6.74588	6.5744	6.78114	6.48278	6.38877	6.27757	6.40095	6.69106	6.73206	6.81451	24
10377605	10377605	1810027O10Rik	-2.9527	0.193	1.11853	0.904	9.26598	7.70395	9.42759	8.65719	9.25031	9.89045	8.1227	7.07221	7.91693	8.82682	9.21215	10.2438	27
10578964	10578964	1810029B16Rik	1.1163	0.72	1.17195	0.643	5.36471	5.52344	5.59363	5.50878	5.50878	5.07658	5.55276	5.50878	5.50878	5.85642	5.30421	5.62025	21
10351959	10351959	1810030J14Rik	-1.08732	0.848	1.11471	0.817	3.29807	3.1773	3.45474	3.06727	3.09428	3.73266	3.18527	3.14648	3.20014	3.27754	3.27942	3.80727	16
10512005	10512005	1810030N24Rik	-1.20612	0.715	1.20164	0.747	6.84368	6.5733	7.10868	6.43876	7.15143	6.94084	6.8645	6.21179	6.64361	6.72939	6.87727	7.71938	28
10603651	10603651	1810030O07Rik	1.14637	0.596	1.29801	0.272	7.00684	7.20391	7.38315	6.97835	7.13318	6.909	7.34124	7.06516	7.20534	7.26191	7.6324	7.25514	28
10355730	10355730	1810031K17Rik	1.05786	0.909	1.44956	0.521	7.06285	7.144	7.59847	7.00493	7.48003	6.70359	7.2103	7.01141	7.2103	6.87412	7.90849	8.01279	29
10382838	10382838	1810032O08Rik	1.02333	0.972	-1.22617	0.559	6.17715	6.21043	5.883	6.29423	6.10569	6.13154	6.60132	5.65089	6.37907	6.10569	5.43762	6.10569	19
10569877	10569877	1810033B17Rik	1.00653	0.989	1.02383	0.962	4.53607	4.54546	4.57005	4.81238	4.30186	4.49398	4.51739	4.43487	4.68412	4.95252	4.24024	4.51739	28
10405820	10405820	1810034E14Rik	-1.02629	0.946	1.56314	0.201	4.92809	4.89066	5.57254	4.91172	4.80206	5.07051	4.62943	5.09625	4.94629	5.60414	5.97329	5.14018	25
10397530	10397530	1810035L17Rik	-1.70126	0.338	1.44935	0.563	8.82957	8.06297	9.36498	8.35914	8.79998	9.3296	8.33996	7.82535	8.0236	8.98269	8.99002	10.1222	32
10495826	10495826	1810037I17Rik	-1.33472	0.654	1.33663	0.493	6.1082	5.69166	6.5268	5.57788	6.13662	6.61009	5.86845	5.27259	5.93394	6.46452	6.47985	6.63602	12
10604019	10604019	1810037I17Rik	-1.14297	0.729	1.54385	0.167	10.7238	10.531	11.3503	10.3434	10.8444	10.9835	10.4277	10.5862	10.579	11.2104	11.3019	11.5385	25
10431140	10431140	1810041L15Rik	1.21939	0.632	1.76111	0.136	6.10257	6.38873	6.91906	6.02068	6.46323	5.82381	6.60044	6.25052	6.31523	7.15491	6.52681	7.07545	27
10364338	10364338	1810043G02Rik	-1.14168	0.597	-1.12169	0.729	7.18661	6.99544	7.02094	7.25069	7.28588	7.02325	6.94411	6.94411	7.09811	6.76933	6.9447	7.34879	31
10390635	10390635	1810046J19Rik	-1.86488	0.267	1.73911	0.205	7.95187	7.05279	8.75022	7.35048	8.07252	8.43262	7.03967	6.99668	7.12202	8.62715	8.6828	8.94071	25
10593473	10593473	1810046K07Rik	-1.11122	0.736	-1.06372	0.843	5.85633	5.70419	5.76722	5.92035	5.61074	6.03791	5.59753	5.84786	5.66716	5.8976	5.76115	5.6429	27
10396346	10396346	1810048J11Rik	-1.36222	0.225	-1.03641	0.902	7.97081	7.52485	7.91923	7.95986	8.12934	7.82324	7.54758	7.60852	7.41845	7.85843	7.83115	8.06809	55
10393801	10393801	1810049H13Rik	-1.03897	0.868	-1.05925	0.92	6.16372	6.10857	6.08068	6.27687	6.11728	6.09702	6.13167	6.09702	6.09702	5.75716	5.77967	6.70522	25
10460196	10460196	1810055G02Rik	-1.10371	0.788	1.25782	0.548	7.67921	7.53685	8.01014	7.3259	7.88567	7.82606	7.56932	7.44929	7.59194	8.20033	7.62837	8.20172	31
10537292	10537292	1810058I24Rik	-1.36018	0.544	1.51214	0.423	8.64065	8.19685	9.23724	8.3336	8.61681	8.97152	8.5156	7.79983	8.27512	8.62658	9.26148	9.82365	25
10460621	10460621	1810058N15Rik	1.00337	0.993	-1.02729	0.933	5.23787	5.24272	5.19903	5.3292	4.96985	5.41457	5.20416	5.31986	5.20416	5.20416	5.18878	5.20416	25
10491547	10491547	1810062G17Rik	1.02225	0.92	1.09412	0.697	4.91349	4.94524	5.04326	4.94941	4.93229	4.85876	4.94941	4.94941	4.93689	4.93837	4.96069	5.23072	26
10412978	10412978	1810062O18Rik	-1.03273	0.952	-1.44085	0.418	7.1871	7.14064	6.66018	6.84448	7.10862	7.6082	7.25924	7.16298	6.9997	6.81281	6.9997	6.16802	25
10576598	10576598	1810063B05Rik	-1.10929	0.632	1.79294	0.178	7.08893	6.93929	7.93126	7.01791	7.12444	7.12444	7.02688	6.93433	6.85666	7.50368	7.71928	8.57081	25
10417794	10417794	1810063B07Rik	-1.39172	0.457	1.05294	0.93	7.18376	6.7069	7.25818	6.94613	6.95907	7.64608	6.77366	6.55328	6.79374	6.97662	7.08281	7.71512	25
10591749	10591749	1810064F22Rik	-1.01423	0.985	-1.14329	0.777	3.61925	3.59887	3.42606	3.57048	3.16638	4.12088	3.31401	3.62989	3.8527	3.4852	3.22249	3.57048	27
10376376	10376376	1810065E05Rik	-1.10414	0.79	-1.05705	0.91	3.91487	3.77196	3.83483	3.65123	3.86042	4.23297	3.71497	3.67682	3.92407	4.16384	3.87798	3.46268	25
10511843	10511843	1810074P20Rik	1.09362	0.72	-1.34542	0.168	7.98984	8.11895	7.56178	8.00615	8.14942	7.81395	8.12243	8.14408	8.09035	7.64687	7.57911	7.45938	42
10368695	10368695	2010001E11Rik	-1.14505	0.731	-1.02927	0.947	4.98577	4.79035	4.94414	4.86589	4.70977	5.38164	4.86536	4.75207	4.75363	4.87801	5.08586	4.86856	27
10404939	10404939	2010001K21Rik	-1.19862	0.678	-1.0916	0.838	6.36605	6.10468	6.2396	6.77251	6.35238	5.97327	6.04247	6.11492	6.15665	6.34411	6.24834	6.12636	18
10458278	10458278	2010001M09Rik	1.05476	0.873	-1.31323	0.314	5.67339	5.75031	5.28028	5.4687	5.62718	5.9243	5.65324	5.74864	5.84905	5.20416	5.50443	5.13224	25
10467149	10467149	2010002M12Rik	1.00834	0.986	1.33553	0.366	3.28408	3.29606	3.70149	3.20354	3.18462	3.46408	3.00032	3.41547	3.47241	3.29984	3.92086	3.88377	24
10459071	10459071	2010002N04Rik	-2.27632	0.0774	1.48521	0.341	6.08109	4.89439	6.65176	5.72105	6.24346	6.27877	5.02036	4.7576	4.9052	7.03255	6.17451	6.74823	27
10464772	10464772	2010003K11Rik	-1.2551	0.483	-1.25516	0.361	5.51772	5.18992	5.18985	5.76446	5.27992	5.50878	5.27992	5.2494	5.04042	5.11999	5.29379	5.15578	25
10503989	10503989	2010003O02Rik	-1.72579	0.127	1.26729	0.776	7.15947	6.37222	7.50122	6.96216	7.23006	7.2862	6.63028	6.23492	6.25144	6.78968	7.13574	8.57824	25
10435508	10435508	2010005H15Rik	-1.30065	0.583	1.11708	0.87	3.56773	3.1885	3.72747	3.56773	3.56773	3.56773	2.8911	2.9646	3.70982	4.43645	3.71477	3.03118	15
10478962	10478962	2010011I20Rik	-1.09866	0.806	-3.87842	0.00469	8.95416	8.81841	6.9987	8.6761	8.88753	9.29887	8.83624	8.70755	8.91145	6.89424	6.99881	7.10304	28
10463695	10463695	2010012O05Rik	-1.14704	0.664	-1.63313	0.242	7.63858	7.44066	6.93094	7.42172	7.59833	7.89569	7.55422	7.36425	7.40351	6.74655	6.55421	7.49206	29
10511017	10511017	2010015L04Rik	-1.03682	0.964	-1.61287	0.277	6.01386	5.96169	5.32423	6.41657	6.27627	5.34873	5.73546	6.30258	5.84702	5.33003	5.35122	5.29143	48
10501048	10501048	2010016I18Rik	-1.16266	0.593	-1.08664	0.731	4.95915	4.74173	4.83928	4.96202	4.77785	5.13759	4.84434	4.76578	4.61507	4.8317	4.84258	4.84356	26
10601484	10601484	2010106E10Rik	-1.10382	0.851	-1.2026	0.635	3.09721	2.9547	2.83104	2.95467	2.75457	3.58238	3.16454	2.88596	2.81359	2.87891	2.9014	2.71282	28
10487321	10487321	2010106G01Rik	1.03868	0.879	1.0031	0.993	9.02359	9.07834	9.02805	8.90222	9.16381	9.00473	9.09204	9.0755	9.06747	9.17106	9.06747	8.84561	36
10402752	10402752	2010107E04Rik	-1.93515	0.321	1.04637	0.935	11.0965	10.1441	11.1619	10.8488	10.8539	11.5868	10.5685	9.5594	10.3043	10.9356	11.0321	11.5181	25
10543895	10543895	2010107G12Rik	-1.06148	0.833	-1.09919	0.715	4.87815	4.79207	4.74171	4.74507	4.78587	5.1035	4.78587	4.78587	4.80447	4.78484	4.63649	4.80381	32
10369525	10369525	2010107G23Rik	-1.00796	0.981	1.20822	0.544	6.08695	6.07552	6.35984	6.17324	6.06334	6.02428	6.21125	5.87387	6.14145	6.00897	6.39532	6.67522	29
10523293	10523293	2010109A12Rik	-1.19473	0.74	-1.21529	0.624	4.28849	4.0318	4.00719	4.10937	4.03458	4.72152	3.64605	4.33998	4.10937	4.10937	4.19936	3.71283	25
10429555	10429555	2010109I03Rik	-1.03124	0.923	1.06274	0.84	4.43082	4.38643	4.51861	4.61758	4.25009	4.42478	4.4093	4.48804	4.26197	4.42478	4.69164	4.4394	26
10395252	10395252	2010109K11Rik	1.23582	0.494	1.42139	0.216	5.56457	5.87004	6.07187	5.44455	5.80822	5.44092	5.97729	5.70617	5.92665	6.1003	5.80413	6.31116	42
10557165	10557165	2010110P09Rik	-1.0944	0.829	-1.12335	0.743	5.2345	5.10436	5.0667	5.0874	4.97109	5.64501	5.07931	5.12394	5.10983	5.0874	5.02529	5.0874	33
10405757	10405757	2010111I01Rik	1.29765	0.322	1.43837	0.161	5.36685	5.74274	5.89128	5.22447	5.54198	5.33409	5.61789	5.84157	5.76878	5.91726	6.10658	5.64999	40
10603316	10603316	2010204K13Rik	-1.05043	0.862	1.19275	0.732	5.70696	5.63599	5.96125	5.58228	5.80959	5.72902	5.67699	5.76239	5.46859	5.51555	5.76239	6.60581	25
10354019	10354019	2010300C02Rik	-1.03568	0.909	-1.30356	0.303	5.38567	5.3351	5.00322	5.59217	5.25121	5.31364	5.43874	5.31534	5.25121	4.88877	4.86968	5.25121	33
10506781	10506781	2010305A19Rik	1.10008	0.877	1.07217	0.896	6.10952	6.24714	6.21006	6.29723	6.46535	5.56599	6.42562	5.92265	6.39314	6.29723	5.96942	6.36354	25
10470001	10470001	2010317E24Rik	-1.04383	0.895	-1.27495	0.255	5.98046	5.91857	5.63002	6.00195	5.96019	5.97924	6.11587	5.98272	5.65712	5.78501	5.41455	5.69049	31
10586274	10586274	2010321M09Rik	-1.01509	0.966	-1.12306	0.667	7.54098	7.51937	7.37354	7.31149	7.71221	7.59924	7.45669	7.48039	7.62104	7.2114	7.45669	7.45255	18
10561706	10561706	2200002D01Rik	1.05015	0.87	1.04339	0.849	6.51018	6.58078	6.57146	6.42212	6.55421	6.55421	6.5172	6.42782	6.79733	6.57255	6.55421	6.58762	25
10552000	10552000	2200002J24Rik	-1.09685	0.709	-1.23532	0.422	5.08688	4.95351	4.78199	5.18577	4.90164	5.17321	4.95854	5.0022	4.89978	4.95854	4.86713	4.52031	28
10583291	10583291	2200002K05Rik	-1.01002	0.966	-1.06759	0.78	4.12403	4.10965	4.02968	4.11191	4.11191	4.14827	4.11191	4.11719	4.09986	4.15298	3.86879	4.06726	28
10476526	10476526	2210009G21Rik	1.1025	0.714	1.11978	0.669	6.08486	6.22563	6.24807	5.89948	6.16186	6.19324	6.16186	6.35318	6.16186	6.12951	6.16186	6.45284	32
10544326	10544326	2210010C04Rik	-1.11414	0.74	-1.08707	0.811	5.36342	5.20749	5.24297	5.21771	5.19389	5.67864	5.21771	5.20059	5.20416	5.43498	5.21771	5.07623	29
10560719	10560719	2210010C17Rik	-1.06171	0.841	-1.1178	0.657	5.02699	4.94059	4.86633	5.08882	4.79448	5.19767	4.98469	4.96165	4.87545	4.92696	4.87464	4.79739	31
10580058	10580058	2210011C24Rik	1.27695	0.465	1.93679	0.244	5.68326	6.03596	6.63693	5.48525	5.61375	5.95077	6.19671	5.87624	6.03492	5.97888	6.49951	7.43239	26
10514896	10514896	2210012G02Rik	-1.113	0.63	1.04302	0.925	7.37237	7.21792	7.43314	7.33134	7.4509	7.33486	7.31753	7.12757	7.20865	6.99662	7.52677	7.77602	26
10514892	10514892	2210012G02Rik	-1.21511	0.73	1.47481	0.432	5.23096	4.94987	5.79149	4.98148	5.22253	5.48888	5.08303	5.3571	4.40949	5.10718	6.09785	6.16943	25
10409684	10409684	2210016F16Rik	-1.02797	0.962	1.61772	0.24	6.17516	6.13536	6.86912	5.72484	6.19375	6.60689	6.18462	6.18972	6.03175	6.7398	6.65249	7.21508	26
10524640	10524640	2210016L21Rik	-1.09441	0.717	1.03768	0.931	7.13844	7.00828	7.1918	7.10011	7.11294	7.20225	7.10011	6.82461	7.10011	6.95456	7.00223	7.61862	25
10565738	10565738	2210018M11Rik	1.01598	0.964	-1.5426	0.0926	8.09807	8.12095	7.47271	8.1494	8.19566	7.94915	8.021	8.32828	8.01357	7.22515	7.54915	7.64383	39
10382692	10382692	2210020M01Rik	-1.26969	0.552	-1.4699	0.199	5.83081	5.48633	5.27509	5.97683	5.44029	6.07531	5.62907	5.44029	5.38964	5.36578	5.16833	5.29118	31
10431220	10431220	2210021J22Rik	-1.17915	0.591	1.10134	0.782	6.1686	5.93085	6.30786	6.08777	6.02906	6.38897	5.92928	5.7755	6.08777	6.00976	6.34987	6.56394	26
10441952	10441952	2210404J11Rik	-1.02536	0.956	-1.79386	0.0717	7.91595	7.87982	7.07288	8.23111	7.87852	7.63821	7.90984	8.01543	7.71417	6.93984	6.99239	7.28642	25
10441933	10441933	2210404J11Rik	1.02132	0.971	-1.5641	0.22	8.30497	8.33541	7.65964	8.65602	8.44708	7.81182	8.28701	8.45444	8.26479	7.6634	7.50979	7.80573	58
10441923	10441923	2210404J11Rik	1.06535	0.847	-1.41633	0.0934	7.42753	7.51885	6.92537	7.50382	7.43782	7.34093	7.40124	7.79347	7.36183	6.77698	7.01199	6.98714	35
10441954	10441954	2210404J11Rik	1.00831	0.988	1.32251	0.398	4.75082	4.76277	5.15411	4.68466	4.97045	4.59736	4.41989	4.9342	4.9342	4.9342	5.55349	4.97463	22
10365127	10365127	2210404O07Rik	1.10625	0.86	-1.44082	0.326	6.3923	6.53798	5.86541	6.83395	6.35324	5.98972	6.84022	6.5016	6.27212	5.78834	6.09824	5.70965	26
10529544	10529544	2210406O10Rik	-1.04163	0.936	1.02438	0.952	5.2965	5.23767	5.33125	5.40111	4.93899	5.5494	5.45287	4.95144	5.30869	5.25408	5.32121	5.41847	26
10386197	10386197	2210407C18Rik	-1.00791	0.978	-1.04196	0.857	3.25101	3.23963	3.19171	3.21045	3.21045	3.33212	3.36442	3.11206	3.24242	3.23182	3.21746	3.12585	28
10406364	10406364	2210408I21Rik	-1.19195	0.74	-2.17206	0.0806	7.1934	6.94007	6.07433	7.45922	7.46043	6.66055	6.8014	7.19171	6.82711	6.39621	5.89144	5.93535	40
10389736	10389736	2210409E12Rik	1.00012	1	1.32067	0.33	6.20397	6.20415	6.60524	6.44266	5.93541	6.23385	6.14592	6.11344	6.35308	6.37035	6.76598	6.67941	25
10380250	10380250	2210409E12Rik	-1.01233	0.984	1.77537	0.285	5.85622	5.83855	6.68434	6.00073	5.36103	6.20691	5.77331	5.82261	5.91972	6.0196	7.07791	6.95551	34
10376366	10376366	2210415F13Rik	-1.22907	0.629	-1.19603	0.596	4.55816	4.26059	4.29992	4.67995	4.1446	4.84994	4.33689	4.10799	4.33689	4.24113	4.36531	4.29331	30
10479203	10479203	2210418O10Rik	-1.13618	0.588	-1.18101	0.419	7.45608	7.27189	7.21606	7.37444	7.37663	7.61717	7.25553	7.24323	7.31691	7.18822	7.31691	7.14304	46
10490276	10490276	2210418O10Rik	-1.13618	0.588	-1.18101	0.419	7.45608	7.27189	7.21606	7.37444	7.37663	7.61717	7.25553	7.24323	7.31691	7.18822	7.31691	7.14304	46
10444886	10444886	2300002M23Rik	-1.0604	0.818	-1.05428	0.836	5.46008	5.37547	5.38382	5.64404	5.35238	5.38382	5.38382	5.38382	5.35877	5.38382	5.38382	5.38382	27
10429510	10429510	2300005B03Rik	-1.04365	0.93	-1.02384	0.959	6.05273	5.99109	6.01874	6.02766	5.68524	6.44529	6.02766	5.87563	6.06999	6.187	5.92924	5.93998	28
10594377	10594377	2300009A05Rik	-1.21498	0.473	-1.03716	0.931	7.08466	6.80373	7.03201	7.10816	6.93082	7.21498	6.92518	6.64046	6.84553	6.84376	6.82782	7.42446	25
10488472	10488472	2310001A20Rik	1.11337	0.749	1.36615	0.296	6.76615	6.92108	7.21627	6.84057	6.97942	6.47845	6.99696	6.76933	6.99696	7.48135	7.15839	7.00906	27
10493905	10493905	2310001H18Rik	1.17367	0.777	1.24492	0.517	2.76867	2.9997	3.08472	2.63688	2.83178	2.83735	2.40684	3.44107	3.15119	3.43724	2.69586	3.12108	10
10478381	10478381	2310001K24Rik	1.0304	0.945	1.34809	0.356	4.00789	4.05108	4.43881	3.99301	4.27345	3.7572	3.89292	3.97711	4.28322	4.14634	4.44016	4.72992	25
10480649	10480649	2310002J15Rik	1.01262	0.958	-1.01194	0.959	6.32276	6.34086	6.30564	6.33675	6.31577	6.31577	6.29519	6.41163	6.31577	6.31577	6.31577	6.28538	25
10513945	10513945	2310002L09Rik	1.06751	0.776	1.14886	0.559	4.04762	4.14187	4.24782	4.08891	3.90048	4.15348	4.15348	4.11867	4.15348	4.43651	4.15348	4.15348	31
10459633	10459633	2310002L13Rik	-1.3382	0.54	-1.18439	0.679	5.05976	4.63947	4.81561	4.99005	4.68439	5.50484	4.69559	4.77135	4.45147	5.03494	4.64055	4.77135	25
10479458	10479458	2310003C23Rik	1.03533	0.885	1.05288	0.809	8.21762	8.26771	8.29196	8.16133	8.27186	8.21966	8.38108	8.18218	8.23988	8.33997	8.29602	8.23988	19
10475352	10475352	2310003F16Rik	-1.1195	0.666	1.53327	0.0376	9.30937	9.14652	9.92598	9.24791	9.37369	9.30651	9.24497	8.94571	9.24889	9.90585	9.9778	9.89429	31
10393761	10393761	2310003H01Rik	1.0559	0.803	-1.09874	0.682	6.80639	6.88485	6.67054	6.80373	6.80373	6.8117	6.80373	6.99739	6.85344	6.51049	6.65031	6.85083	34
10522904	10522904	2310003L06Rik	-1.02773	0.938	-1.00165	0.996	2.39333	2.35387	2.39094	2.4557	2.28581	2.43848	2.58198	2.12838	2.35125	2.35125	2.55297	2.2686	27
10476569	10476569	2310003L22Rik	-1.58353	0.11	-1.05326	0.835	7.65481	6.99166	7.57994	7.60049	7.65727	7.70667	6.94531	6.84627	7.18341	7.56625	7.44718	7.72639	32
10387111	10387111	2310004I24Rik	-1.13175	0.739	-1.30483	0.597	7.3166	7.13805	6.93274	7.54418	7.26184	7.14377	7.22984	6.84764	7.33666	6.34701	6.94908	7.50212	25
10382774	10382774	2310004N24Rik	-1.24458	0.593	-1.59354	0.191	7.73387	7.41821	7.06164	7.51663	7.93845	7.74654	7.07143	7.65442	7.52877	6.7804	6.89096	7.51356	25
10440028	10440028	2310005G13Rik	-1.09382	0.821	-1.01534	0.972	2.77719	2.64782	2.75523	2.52453	2.71298	3.09406	2.4647	2.82197	2.65681	2.65681	2.58065	3.02825	30
10356764	10356764	2310007B03Rik	-1.09328	0.743	-1.2161	0.523	5.58884	5.46019	5.30658	5.77215	5.37226	5.62213	5.46019	5.46019	5.46019	5.5491	5.3564	5.01424	27
10382096	10382096	2310007L24Rik	-1.03694	0.925	-1.06717	0.859	6.34712	6.29479	6.25333	6.46924	6.01693	6.55519	6.32152	6.24134	6.32152	6.35994	6.32152	6.07853	26
10437970	10437970	2310008H04Rik	1.23732	0.491	1.30624	0.271	7.08847	7.3957	7.4739	7.2234	7.16885	6.87317	7.30912	7.28396	7.59401	7.4726	7.64633	7.30277	42
10567343	10567343	2310008H09Rik	1.14907	0.603	1.15417	0.496	7.32297	7.52343	7.52983	7.19703	7.4917	7.28018	7.51197	7.41016	7.64816	7.4917	7.49605	7.60173	36
10435019	10435019	2310010M20Rik	-1.03992	0.855	-1.03753	0.889	4.98661	4.93014	4.93345	4.96199	4.95823	5.0396	4.95823	4.87395	4.95823	4.77246	5.09362	4.93427	27
10370777	10370777	2310011J03Rik	-1.11166	0.71	1.15847	0.627	6.31893	6.16621	6.53115	6.35516	6.39601	6.20562	5.95879	6.35516	6.18468	6.35516	6.36304	6.87525	25
10550059	10550059	2310014L17Rik	-1.07734	0.859	-1.16849	0.577	5.50849	5.40102	5.28385	5.79399	5.33282	5.39867	5.64955	5.16152	5.39198	5.39867	5.31228	5.1406	25
10363856	10363856	2310015B20Rik	-1.7028	0.368	-1.99694	0.103	6.84087	6.07296	5.84308	7.10011	6.26054	7.16196	5.73324	6.33667	6.14896	5.8788	5.67457	5.97586	25
10437775	10437775	2310015D24Rik	-1.06778	0.803	-1.0821	0.746	4.92425	4.82964	4.81042	4.83356	4.81303	5.12616	4.83356	4.78965	4.8657	4.76414	4.83356	4.83356	26
10426822	10426822	2310016M24Rik	-1.32053	0.6	1.93136	0.167	8.27707	7.87596	9.22669	7.77384	8.37981	8.67757	7.98291	7.62783	8.01713	8.88781	9.07901	9.71325	25
10413018	10413018	2310021P13Rik	1.38434	0.571	1.05909	0.925	8.21545	8.68465	8.29828	8.56934	8.49607	7.58093	8.74709	8.59471	8.71213	8.35912	8.48673	8.04898	28
10551382	10551382	2310022A10Rik	1.13734	0.535	-1.02986	0.915	5.55571	5.74138	5.51327	5.60414	5.57569	5.48731	5.6752	5.75527	5.79367	5.60414	5.33154	5.60414	29
10582664	10582664	2310022B05Rik	-1.11927	0.756	-1.97301	0.104	8.64926	8.48671	7.66887	8.35454	8.95187	8.64138	8.36079	8.6012	8.49815	7.22741	7.70714	8.07206	26
10512265	10512265	2310028H24Rik	-1.2917	0.554	1.07675	0.868	7.36347	6.99419	7.47014	7.25086	7.58868	7.25086	6.93068	6.68223	7.36967	7.25086	7.25086	7.90871	31
10593413	10593413	2310030G06Rik	1.03647	0.907	-1.13091	0.648	5.7724	5.82408	5.59491	5.97213	5.57313	5.77194	5.77194	5.84815	5.85216	5.4716	5.77194	5.5412	25
10511501	10511501	2310030N02Rik	-1.26393	0.318	-1.04828	0.844	6.18688	5.84897	6.11885	6.09552	6.20163	6.26349	5.77146	5.77962	5.99582	6.06548	6.06548	6.22561	32
10560862	10560862	2310033E01Rik	1.034	0.894	1.0995	0.777	4.29507	4.34331	4.43191	4.4377	4.27013	4.17736	4.3557	4.33711	4.33711	4.76178	4.19685	4.33711	26
10376482	10376482	2310033P09Rik	1.17881	0.574	1.10281	0.852	7.285	7.52233	7.42619	7.18417	7.4236	7.24722	7.68968	7.56434	7.31296	6.90469	7.43741	7.93646	28
10386368	10386368	2310033P09Rik	1.14521	0.693	1.12165	0.712	6.79737	6.99299	6.96299	6.68148	6.9512	6.75943	7.21394	6.70625	7.05876	6.69783	6.9512	7.23994	25
10436748	10436748	2310034C09Rik	-1.0127	0.963	-1.04919	0.842	2.6246	2.60639	2.55533	2.62978	2.61425	2.62978	2.47557	2.62978	2.71383	2.62978	2.62978	2.40642	23
10349016	10349016	2310035C23Rik	1.04912	0.84	1.14211	0.541	7.24615	7.31534	7.43785	7.19068	7.37439	7.1734	7.32149	7.25454	7.36999	7.5022	7.52345	7.28791	32
10476270	10476270	2310035K24Rik	-1.34009	0.402	-1.24248	0.544	6.81903	6.39669	6.50581	6.66103	6.73708	7.05897	6.59314	6.1422	6.45474	6.12752	6.5516	6.8383	29
10573515	10573515	2310036O22Rik	1.03615	0.884	1.17474	0.527	8.81053	8.86177	9.04287	8.67898	8.8661	8.88651	8.88651	8.81228	8.88651	9.03959	8.82334	9.26569	25
10445627	10445627	2310039H08Rik	-1.39572	0.586	1.42846	0.628	8.55756	8.07656	9.07202	8.25554	8.41569	9.00146	8.50108	7.598	8.1306	8.50108	8.68339	10.0316	25
10438567	10438567	2310042E22Rik	1.09524	0.864	1.16258	0.589	3.04385	3.17509	3.26117	2.84347	3.15416	3.13391	3.12269	3.63555	2.76704	3.13391	3.13391	3.5157	9
10526452	10526452	2310043J07Rik	1.11764	0.743	1.23318	0.658	4.93545	5.0959	5.23782	5.08333	4.64904	5.07397	5.25354	5.08333	4.95083	4.83471	5.08333	5.79543	26
10397476	10397476	2310044G17Rik	1.09852	0.77	1.17655	0.558	8.56862	8.70418	8.80319	8.59485	8.80944	8.30157	8.75725	8.60985	8.74544	8.90756	8.83438	8.66763	32
10562774	10562774	2310044H10Rik	-1.10761	0.841	1.17048	0.698	7.66762	7.52018	7.89473	7.62334	8.0196	7.35993	7.82125	7.19515	7.54414	7.74708	7.69191	8.2452	32
10595094	10595094	2310046A06Rik	1.11725	0.635	1.10625	0.626	4.51031	4.67026	4.65599	4.46693	4.44562	4.61837	4.65969	4.77563	4.57546	4.60452	4.60452	4.75892	26
10585713	10585713	2310046O06Rik	1.03016	0.896	-1.03766	0.885	6.0336	6.07647	5.98026	6.04979	5.95421	6.09681	6.04344	6.05607	6.12989	6.12181	5.86311	5.95587	26
10583785	10583785	2310047B19Rik	1.03125	0.915	-1.32828	0.269	6.39198	6.43637	5.98242	6.36003	6.32948	6.48643	6.29989	6.39215	6.61707	5.72604	6.26243	5.95879	13
10377416	10377416	2310047M10Rik	-1.21081	0.644	1.84587	0.15	6.82437	6.54839	7.70867	6.94511	6.71544	6.81255	6.94511	6.24712	6.45294	7.20897	7.64107	8.27596	25
10368477	10368477	2310057J18Rik	-1.04516	0.885	-1.10354	0.671	3.39148	3.32775	3.24934	3.28274	3.29897	3.59271	3.22893	3.4685	3.2858	3.24438	3.22047	3.28317	26
10568521	10568521	2310057M21Rik	1.04832	0.929	1.7699	0.264	7.16805	7.23614	7.99172	7.509	7.3153	6.67986	7.23783	7.14193	7.32866	8.25881	8.34356	7.3728	26
10440669	10440669	2310057N15Rik	-1.04378	0.85	1.0397	0.88	2.86859	2.80677	2.92476	2.85041	2.94607	2.80929	2.85041	2.7195	2.85041	3.08408	2.82985	2.86035	20
10582008	10582008	2310061C15Rik	-1.40182	0.626	1.91655	0.408	7.13426	6.64696	8.07277	6.5779	7.16298	7.6619	6.8844	6.16832	6.88815	7.39104	7.70344	9.12384	27
10450614	10450614	2310061I04Rik	-1.26457	0.465	-1.13372	0.596	8.60943	8.27079	8.42836	8.43684	8.81912	8.57233	8.26405	8.08263	8.46569	8.42103	8.48545	8.37861	27
10439976	10439976	2310061J03Rik	-1.15744	0.654	1.31026	0.617	6.34014	6.1292	6.73	6.14318	6.52796	6.34928	6.34928	5.98492	6.05341	6.37334	6.35682	7.45982	25
10440664	10440664	2310061N02Rik	1.01972	0.957	1.05583	0.88	4.79793	4.8261	4.87631	4.81526	4.55478	5.02375	4.81526	4.89187	4.77117	5.10693	4.81526	4.70673	25
10382573	10382573	2310067B10Rik	1.80917	0.0999	1.39445	0.377	7.69335	8.54868	8.17305	7.66186	7.93878	7.47941	8.67312	8.42065	8.55227	7.7263	8.25869	8.53416	36
10514070	10514070	2310067E19Rik	2.11442	0.253	-1.40657	0.37	7.99658	9.07684	7.5044	8.09182	8.05467	7.84324	8.47268	9.75384	9.00401	7.95936	7.51525	7.03859	25
10432571	10432571	2310068J16Rik	1.0828	0.708	1.06225	0.771	6.91511	7.02987	7.00223	7.00386	6.84833	6.89313	7.09187	6.96622	7.03152	7.00223	7.00223	7.00223	25
10529468	10529468	2310079F23Rik	1.17381	0.631	-1.07916	0.804	5.34795	5.57915	5.23804	5.55774	5.44109	5.04503	5.64886	5.59575	5.49284	5.25127	5.25434	5.2085	33
10440655	10440655	2310079G19Rik	1.00991	0.975	-1.05435	0.83	4.9985	5.01273	4.92214	4.90546	4.98485	5.10518	5.16747	4.98485	4.88586	4.98485	4.79672	4.98485	25
10405121	10405121	2310081J21Rik	-1.16089	0.75	-1.13603	0.814	5.84338	5.62815	5.65938	5.96394	5.41881	6.14741	5.35685	5.79023	5.73737	5.74236	6.05026	5.18551	25
10405123	10405123	2310081J21Rik	-1.16089	0.75	-1.13603	0.814	5.84338	5.62815	5.65938	5.96394	5.41881	6.14741	5.35685	5.79023	5.73737	5.74236	6.05026	5.18551	25
10409218	10409218	2310081J21Rik	-1.16089	0.75	-1.13603	0.814	5.84338	5.62815	5.65938	5.96394	5.41881	6.14741	5.35685	5.79023	5.73737	5.74236	6.05026	5.18551	25
10555586	10555586	2400001E08Rik	-1.07995	0.928	1.03393	0.977	7.48394	7.37298	7.53207	6.95385	8.25259	7.24537	7.30972	7.11006	7.69916	6.63063	7.53999	8.4256	8
10581625	10581625	2400003C14Rik	1.32213	0.346	-1.07863	0.799	8.65803	9.0609	8.54883	8.56531	8.92758	8.48122	9.12972	9.04292	9.01004	8.44148	8.6116	8.59341	30
10478983	10478983	2410001C21Rik	1.03192	0.943	1.30471	0.251	7.04267	7.08799	7.4264	7.11597	7.22858	6.78345	7.22858	7.22858	6.80681	7.45736	7.41275	7.40909	29
10552622	10552622	2410002F23Rik	1.10109	0.879	-1.07119	0.922	7.18112	7.32006	7.0819	7.49296	7.49494	6.55548	7.51586	7.22216	7.22216	7.578	6.90862	6.7591	31
10502417	10502417	2410002F23Rik	-1.10764	0.679	-1.04601	0.911	7.20201	7.05451	7.13711	7.21658	7.35186	7.03758	7.06636	7.01388	7.0833	7.49361	6.90072	7.01699	28
10393714	10393714	2410002I01Rik	-1.1291	0.689	-1.30901	0.418	6.71485	6.53968	6.32638	6.68086	6.84934	6.61436	6.76479	6.34497	6.50929	6.48799	5.89086	6.60028	26
10411899	10411899	2410002O22Rik	-1.01458	0.968	1.23286	0.386	7.35865	7.33778	7.66067	7.22963	7.57829	7.26804	7.26416	7.26766	7.4815	7.48748	7.75528	7.73923	30
10538201	10538201	2410003K15Rik	-1.19308	0.654	1.13276	0.74	9.13391	8.87921	9.31375	8.78511	9.17164	9.44497	9.00636	8.75102	8.88025	9.12148	9.28276	9.53701	26
10496742	10496742	2410004B18Rik	1.06562	0.896	1.22009	0.551	7.28135	7.37303	7.56834	6.98986	7.28074	7.57344	7.67944	7.10011	7.33954	7.33954	7.54783	7.81763	27
10399549	10399549	2410004P03Rik	-1.12499	0.886	-1.81433	0.293	6.52188	6.35196	5.66244	6.92427	6.91351	5.72785	6.5093	6.54214	6.00445	5.57969	5.36311	6.04451	27
10588077	10588077	2410012M07Rik	-1.04383	0.885	-1.00199	0.995	3.7979	3.73601	3.79503	3.97374	3.74893	3.67101	3.58708	3.81195	3.809	3.81195	3.81756	3.75557	22
10452110	10452110	2410015M20Rik	-1.78997	0.146	1.38629	0.337	8.99566	8.15572	9.46689	8.68603	8.99714	9.30382	8.28288	8.00064	8.18365	9.33009	9.2786	9.79198	27
10401416	10401416	2410016O06Rik	-1.07986	0.754	1.00503	0.987	5.48313	5.37228	5.49037	5.58865	5.43037	5.43037	5.47577	5.21527	5.42578	5.36838	5.43037	5.67236	25
10397143	10397143	2410016O06Rik	-1.15802	0.45	1.15464	0.538	6.37531	6.16365	6.58276	6.38108	6.42073	6.32413	6.12574	6.19229	6.17291	6.5847	6.38108	6.7825	25
10394286	10394286	2410017P09Rik	-1.56376	0.543	-1.2166	0.727	6.16351	5.51849	5.88065	5.6849	5.9085	6.89713	5.86087	5.18582	5.50878	5.89298	5.85838	5.8906	11
10394283	10394283	2410017P09Rik	-1.41279	0.587	-1.02266	0.979	8.01164	7.5131	7.97931	7.68888	7.77104	8.575	7.87331	7.09948	7.56651	7.72592	7.48399	8.72802	26
10399671	10399671	2410018L13Rik	-1.08307	0.833	-1.35338	0.171	7.07242	6.9573	6.63585	7.2307	6.84362	7.14293	7.00024	7.17457	6.69708	6.5941	6.66366	6.64979	26
10394805	10394805	2410018L13Rik	1.00642	0.988	-1.27675	0.212	6.51812	6.52736	6.16565	6.56832	6.35258	6.63348	6.50982	6.74495	6.32731	6.13335	6.15728	6.20632	27
10394931	10394931	2410018L13Rik	-1.20262	0.709	-1.1086	0.841	5.46876	5.20258	5.32003	5.37298	5.84303	5.19028	5.35074	5.43817	4.81883	5.23694	5.7481	4.97504	8
10526098	10526098	2410018M08Rik	1.39395	0.361	1.48204	0.227	5.11511	5.59429	5.68269	5.46724	5.03201	4.8461	5.50001	5.61749	5.66537	5.50001	5.5888	5.95927	14
10577222	10577222	2410022L05Rik	-1.69678	0.223	1.0459	0.88	8.56655	7.80375	8.63129	8.49265	8.54824	8.65876	8.24819	7.47628	7.68678	8.55522	8.86672	8.47193	25
10415572	10415572	2410022M11Rik	-1.07285	0.902	1.0958	0.876	6.08666	5.98521	6.21864	5.59232	6.18513	6.48253	6.20362	5.91524	5.83679	5.85835	6.16986	6.62772	13
10474577	10474577	2410042D21Rik	-1.06138	0.877	1.12472	0.746	7.99621	7.91027	8.16578	7.76872	8.33199	7.88792	7.91437	7.81546	8.00099	8.35717	8.22109	7.91907	30
10538408	10538408	2410066E13Rik	1.03604	0.929	1.15738	0.669	5.73426	5.78535	5.94512	5.41854	5.96271	5.82154	5.81248	5.88274	5.66083	5.68468	6.1301	6.02059	32
10429686	10429686	2410075B13Rik	1.02482	0.92	-1.15522	0.558	5.12391	5.15929	4.91574	5.24828	5.06172	5.06172	5.14137	5.1338	5.20269	4.69153	4.97867	5.07703	26
10594103	10594103	2410076I21Rik	-1.03427	0.909	-1.20016	0.552	5.51056	5.46195	5.24733	5.61313	5.56449	5.35405	5.40035	5.61275	5.37274	5.17652	5.58172	4.98376	28
10462088	10462088	2410080I02Rik	-1.02357	0.947	-1.0396	0.9	6.47297	6.43936	6.41694	6.50463	6.68726	6.22703	6.46639	6.37753	6.47415	6.43329	6.43329	6.38424	25
10422912	10422912	2410089E03Rik	-1.08018	0.811	-1.41734	0.168	7.62697	7.5157	7.12379	7.73237	7.76934	7.3792	7.3513	7.59137	7.60442	6.93439	7.2215	7.21547	29
10422892	10422892	2410089E03Rik	1.11118	0.773	-1.20382	0.472	7.57575	7.72784	7.30813	7.65915	7.77011	7.29798	7.53954	7.94369	7.70029	7.22267	7.41184	7.28988	38
10447042	10447042	2410091C18Rik	-1.21523	0.389	1.143	0.668	7.18764	6.90641	7.38047	7.16075	7.18818	7.21401	6.83174	7.06046	6.82704	7.236	7.16075	7.74467	49
10436955	10436955	2410124H12Rik	-1.09715	0.758	-1.07089	0.865	4.41369	4.27993	4.31487	4.2723	4.2723	4.69647	4.2723	4.2723	4.2952	4.63108	4.07626	4.23728	26
10405727	10405727	2410127L17Rik	1.44478	0.222	1.55605	0.0865	5.7616	6.29246	6.39949	5.60778	5.85322	5.82381	6.09652	6.50498	6.27588	6.55485	6.15645	6.48717	29
10412481	10412481	2410127L17Rik	1.44478	0.222	1.55605	0.0865	5.7616	6.29246	6.39949	5.60778	5.85322	5.82381	6.09652	6.50498	6.27588	6.55485	6.15645	6.48717	29
10461921	10461921	2410127L17Rik	1.39916	0.276	1.64987	0.0584	6.66599	7.15055	7.38834	6.50338	6.78054	6.71404	6.98436	7.39183	7.07547	7.60928	7.3066	7.24915	41
10595205	10595205	2410127L17Rik	1.41391	0.174	1.66273	0.0729	6.7133	7.21299	7.44686	6.605	6.79545	6.73945	7.06145	7.32785	7.24967	7.71683	7.44582	7.17791	44
10524973	10524973	2410131K14Rik	-1.20197	0.538	-1.12784	0.629	6.54775	6.28236	6.3742	6.70493	6.45417	6.48416	6.31924	6.07366	6.45417	6.45417	6.17517	6.49324	25
10450835	10450835	2410137M14Rik	-1.23967	0.48	-1.10022	0.774	4.82719	4.51724	4.6894	4.95195	4.75956	4.77006	4.47564	4.75956	4.31651	4.89527	4.82949	4.34345	33
10410237	10410237	2410141K09Rik	-1.39505	0.762	-1.58392	0.488	5.95557	5.47526	5.29207	6.31682	5.04778	6.50212	4.82489	6.36277	5.23812	5.67761	5.25686	4.94175	32
10499847	10499847	2500003M10Rik	-1.38602	0.127	-1.32464	0.118	8.2423	7.77134	7.8367	8.26703	8.2457	8.21416	7.77019	7.83137	7.71247	7.91749	7.77265	7.81994	16
10434248	10434248	2510002D24Rik	-1.19821	0.619	1.06377	0.922	5.76448	5.50361	5.85368	5.48477	5.81201	5.99667	5.65456	5.56018	5.29608	5.41236	5.66662	6.48205	24
10369620	10369620	2510003E04Rik	1.1584	0.653	1.25829	0.39	8.32923	8.54136	8.66069	8.10281	8.62703	8.25784	8.49042	8.55125	8.58241	8.60485	8.59008	8.78713	32
10438572	10438572	2510009E07Rik	-1.11884	0.747	-1.7337	0.0788	8.67773	8.51572	7.88388	8.43042	8.72883	8.87395	8.67804	8.29179	8.57733	7.72266	7.7504	8.17857	25
10365088	10365088	2510012J08Rik	-1.00975	0.968	1.11295	0.652	6.51836	6.50436	6.67275	6.53581	6.48374	6.53554	6.539	6.43828	6.53581	6.71975	6.46294	6.83556	26
10510256	10510256	2510039O18Rik	1.16338	0.518	1.21341	0.279	7.6957	7.91403	7.97477	7.7222	7.58736	7.77755	8.03165	7.82787	7.88256	7.97852	7.95954	7.98624	26
10547030	10547030	2510049J12Rik	-1.0649	0.899	-1.07778	0.875	5.16347	5.07275	5.0554	5.29735	4.7457	5.44735	5.11556	5.23876	4.86393	4.91415	4.87437	5.37769	24
10543226	10543226	2610001J05Rik	-1.39276	0.311	1.69285	0.123	9.2388	8.76085	9.99825	9.0625	9.23227	9.42162	8.90986	8.50707	8.86563	9.58238	10.1397	10.2727	30
10508996	10508996	2610002D18Rik	1.09763	0.798	1.04816	0.894	7.12608	7.26048	7.19394	7.40869	7.09896	6.87059	7.23269	7.42787	7.12087	7.32506	7.06658	7.19018	26
10589503	10589503	2610002I17Rik	-1.17292	0.413	-1.36174	0.171	6.13046	5.90036	5.68501	6.05629	6.17443	6.16067	5.88652	5.91049	5.90407	5.65813	5.49282	5.90407	28
10511007	10511007	2610002J02Rik	-1.31216	0.285	1.20762	0.734	8.18162	7.78967	8.45379	8.08439	8.08792	8.37254	7.87724	7.72864	7.76314	8.08792	8.11111	9.16233	29
10606376	10606376	2610002M06Rik	-1.0459	0.905	1.31839	0.226	5.85034	5.7856	6.24912	5.73916	5.7611	6.05076	5.60826	5.70434	6.04421	6.22161	6.12067	6.4051	26
10570639	10570639	2610005L07Rik	1.10626	0.84	-1.43966	0.449	9.10257	9.24825	8.57684	9.29916	9.39042	8.61812	9.21689	9.12131	9.40656	9.04744	8.5483	8.13477	34
10370544	10370544	2610008E11Rik	1.22166	0.591	-1.51451	0.26	7.85629	8.14514	7.25744	8.034	8.03675	7.49813	8.11782	8.26943	8.04816	6.96542	7.15531	7.65159	26
10435802	10435802	2610015P09Rik	-1.00549	0.991	-1.19853	0.639	6.88354	6.87565	6.62228	7.11792	6.94509	6.58761	6.85275	7.06334	6.71085	6.28682	6.97815	6.60186	35
10354229	10354229	2610017I09Rik	-1.66387	0.166	-5.2839	0.0301	10.1721	9.4376	7.77054	9.8908	10.119	10.5066	9.40225	9.41239	9.49816	6.90434	7.90159	8.50568	27
10599581	10599581	2610018G03Rik	1.30565	0.675	1.33383	0.579	3.96522	4.34999	4.38079	4.23004	3.27718	4.38845	4.5362	4.25689	4.25689	4.25689	4.24857	4.63691	25
10577226	10577226	2610019F03Rik	1.00068	0.999	1.90822	0.091	4.68487	4.68585	5.6171	4.87735	4.50478	4.67248	4.91536	4.57705	4.56512	5.17745	6.00724	5.66659	25
10556790	10556790	2610020H08Rik	1.94296	0.126	1.14234	0.701	5.93075	6.88901	6.12274	6.30739	5.73213	5.75274	6.84463	7.07362	6.74878	6.30739	6.01674	6.04411	41
10402073	10402073	2610021K21Rik	1.07269	0.899	-1.0281	0.96	6.0206	6.12184	5.98062	6.45915	6.07672	5.52593	6.08277	6.23161	6.05113	5.91376	5.83024	6.19785	25
10415377	10415377	2610027L16Rik	1.15875	0.653	1.67173	0.16	6.60163	6.8142	7.34297	6.47131	6.88474	6.44883	6.6731	6.88474	6.88474	7.7417	6.9661	7.32111	30
10364155	10364155	2610028H24Rik	-1.05233	0.902	-1.33644	0.325	5.78073	5.70714	5.36234	6.09106	5.60816	5.64297	5.92807	5.63035	5.56301	5.20909	5.26977	5.60816	32
10601335	10601335	2610029G23Rik	-1.11434	0.64	1.38068	0.13	8.16456	8.00837	8.62993	8.28823	8.0334	8.17205	8.04643	8.01878	7.95991	8.72753	8.67657	8.4857	22
10511803	10511803	2610029I01Rik	1.07438	0.898	1.17758	0.715	5.85693	5.96043	6.09276	5.31607	6.25028	6.00445	5.9334	5.94345	6.00445	5.97144	6.21022	6.09662	25
10564849	10564849	2610034B18Rik	1.03478	0.936	1.59609	0.067	6.56913	6.61845	7.24367	6.41965	6.8321	6.45563	6.83108	6.66522	6.35904	7.20559	7.22868	7.29674	28
10452386	10452386	2610034M16Rik	-1.01422	0.975	-1.9289	0.0148	5.21024	5.18987	4.26247	5.09853	5.14991	5.38229	5.01881	5.01881	5.53198	4.31051	4.25388	4.22301	33
10440794	10440794	2610039C10Rik	1.03972	0.928	1.10948	0.81	5.88554	5.94174	6.03542	5.7404	6.23992	5.67631	5.77936	6.03555	6.01031	5.70319	6.07495	6.32812	26
10595723	10595723	2610101N10Rik	1.11136	0.699	-1.01068	0.986	8.39657	8.54889	8.38125	8.5034	8.50691	8.1794	8.57919	8.46849	8.599	8.6626	8.68256	7.79859	29
10518464	10518464	2610109H07Rik	1.51143	0.282	-2.10064	0.0191	7.17409	7.77	6.10325	7.12872	7.38252	7.01102	7.48815	7.7399	8.08196	6.00688	6.00565	6.29723	29
10511146	10511146	2610204G22Rik	-1.37624	0.122	-1.08	0.887	6.11903	5.6583	6.008	6.09298	6.11394	6.15019	5.66485	5.66968	5.64037	5.76595	5.63119	6.62686	26
10554712	10554712	2610206C17Rik	-1.30279	0.592	-1.18761	0.695	3.12086	2.73926	2.87281	3.39301	2.58653	3.38305	2.65391	2.79435	2.76952	2.76952	3.08311	2.76579	25
10503251	10503251	2610301B20Rik	-1.06138	0.89	-1.10931	0.763	9.11248	9.02654	8.96282	9.10102	9.38898	8.84745	9.15307	8.75671	9.16985	9.12192	9.03112	8.73542	21
10421227	10421227	2610301G19Rik	1.15561	0.702	-1.10467	0.798	7.60027	7.80893	7.45666	7.62436	7.92233	7.25413	7.82118	7.80036	7.80525	7.29713	7.39773	7.67512	42
10477942	10477942	2610301H18Rik	1.20032	0.644	1.13382	0.675	4.40905	4.67248	4.59025	4.10937	4.45154	4.66626	4.51468	4.58389	4.91886	4.55295	4.51468	4.70312	25
10518358	10518358	2610305D13Rik	1.14215	0.64	1.24793	0.675	2.66737	2.85912	2.9869	2.73627	2.7777	2.48814	2.8006	3.02785	2.74891	2.53433	2.74891	3.67746	16
10412655	10412655	2610318M16Rik	-1.45884	0.432	-1.40839	0.373	6.17829	5.63346	5.68425	6.2597	5.79596	6.4792	5.51716	5.98414	5.39909	5.738	5.98933	5.3254	25
10455967	10455967	2610318N02Rik	1.06864	0.859	1.20242	0.51	4.89857	4.99434	5.16451	5.06804	4.58279	5.04488	4.8625	5.09582	5.02471	5.26676	5.18189	5.04488	30
10438091	10438091	2610318N02Rik	1.15346	0.496	1.44367	0.271	2.5389	2.74487	3.06864	2.54478	2.44869	2.62323	2.79473	2.71802	2.72187	2.99181	2.70804	3.50606	8
10379075	10379075	2610507B11Rik	1.03416	0.895	-1.23814	0.258	9.69153	9.73999	9.38336	9.64021	9.83929	9.59511	9.78187	9.68075	9.75736	9.35646	9.39743	9.39619	41
10532896	10532896	2610524H06Rik	-1.02825	0.954	1.22703	0.584	7.59141	7.55122	7.88657	7.1974	7.67225	7.90457	7.5403	7.51622	7.59713	7.62836	7.94494	8.08642	20
10419034	10419034	2610528A11Rik	-1.2881	0.534	-1.11171	0.785	5.88758	5.52234	5.7348	6.05181	5.54286	6.06807	5.27978	5.69946	5.58778	5.80069	5.94932	5.4544	28
10440077	10440077	2610528E23Rik	1.04972	0.854	-1.02694	0.914	6.55606	6.62606	6.5177	6.47001	6.67092	6.52724	6.77148	6.5406	6.5661	6.47188	6.5406	6.5406	35
10507551	10507551	2610528J11Rik	-1.12415	0.81	-1.0678	0.881	4.0543	3.88546	3.95965	4.40314	3.79891	3.96084	3.96084	3.53285	4.16268	4.28118	3.81397	3.78381	25
10485674	10485674	2700007P21Rik	-1.06626	0.826	1.0095	0.978	8.46392	8.37137	8.47757	8.43424	8.67204	8.2855	8.40546	8.43128	8.27736	8.55552	8.59956	8.27764	27
10522465	10522465	2700023E23Rik	1.01187	0.97	-1.10498	0.803	5.4577	5.47473	5.31369	5.46952	5.37606	5.52752	5.41421	5.35248	5.65749	4.86921	5.4526	5.61925	25
10571911	10571911	2700029M09Rik	-1.12498	0.596	1.31843	0.135	7.80279	7.6329	8.20161	7.6928	7.85379	7.86178	7.57141	7.71141	7.61586	8.25616	8.16263	8.18605	30
10459329	10459329	2700046A07Rik	1.36632	0.332	-1.54064	0.0572	5.57636	6.02666	4.95283	5.47369	5.72599	5.52942	6.18725	6.14777	5.74496	4.89561	5.07173	4.89115	26
10462501	10462501	2700046G09Rik	1.11699	0.781	1.03455	0.964	6.54803	6.70765	6.59703	6.71627	6.69363	6.23417	6.97439	6.57427	6.57427	6.28118	6.12833	7.38157	25
10396237	10396237	2700049A03Rik	1.34171	0.43	-1.52175	0.281	7.05812	7.48219	6.45239	7.0984	7.20253	6.87343	7.149	7.58568	7.71191	5.90598	6.69206	6.75914	32
10558297	10558297	2700050L05Rik	1.07078	0.863	-1.13128	0.729	6.99483	7.09349	6.81688	6.89161	7.34886	6.74403	7.03741	7.19167	7.0514	6.99981	6.82701	6.62383	39
10417778	10417778	2700060E02Rik	-1.11022	0.755	1.21518	0.511	8.0347	7.88385	8.31586	7.8548	7.99983	8.24945	8.08742	7.66816	7.89595	8.15407	8.18324	8.61027	20
10499425	10499425	2700060E02Rik	1.1146	0.802	1.4299	0.335	9.46056	9.61708	9.97647	9.16197	9.39376	9.82594	9.74256	9.39638	9.71229	9.71229	9.87763	10.3395	29
10454326	10454326	2700062C07Rik	1.13004	0.69	1.01608	0.982	6.94891	7.12528	6.97193	6.89613	7.20682	6.74379	7.20007	7.1274	7.04838	6.35516	6.96971	7.59092	15
10468816	10468816	2700078E11Rik	1.27793	0.293	1.31004	0.211	7.89888	8.25269	8.28849	7.84965	8.02038	7.82662	8.25581	8.14363	8.35864	8.09838	8.34917	8.41793	33
10461071	10461071	2700081O15Rik	1.30666	0.385	-1.21069	0.446	6.76628	7.15217	6.49045	6.7825	6.7825	6.73386	7.38267	6.87417	7.19967	6.36933	6.31954	6.7825	27
10542264	10542264	2700089E24Rik	1.01974	0.937	1.24035	0.231	7.37426	7.40247	7.68501	7.2595	7.43164	7.43164	7.42978	7.40807	7.36954	7.71637	7.68004	7.65862	25
10484425	10484425	2700094K13Rik	-1.40876	0.403	1.31877	0.7	9.0623	8.56787	9.46149	8.83528	8.90607	9.44554	8.78383	8.40719	8.51258	8.91522	9.08936	10.3799	27
10400383	10400383	2700097O09Rik	-1.20751	0.548	-1.25589	0.389	6.62397	6.35193	6.29526	6.74498	6.7919	6.33504	6.38508	6.28563	6.38508	6.38508	6.13827	6.36243	28
10431282	10431282	2810001A02Rik	1.02752	0.908	1.15022	0.78	6.93448	6.97365	7.13639	6.86295	6.92095	7.01955	7.03914	6.9409	6.9409	6.72304	6.9409	7.74523	25
10474093	10474093	2810002D19Rik	-1.19661	0.546	-1.17851	0.594	6.66597	6.40702	6.42901	6.90145	6.64766	6.4488	6.48247	6.36351	6.37508	6.30739	6.27773	6.70189	25
10398721	10398721	2810002N01Rik	-1.0325	0.951	1.15202	0.779	7.35047	7.30433	7.55463	7.26173	7.42494	7.36475	7.71287	6.94123	7.25888	7.18694	7.29708	8.17988	26
10582699	10582699	2810004N23Rik	-1.17968	0.639	1.37672	0.303	7.30979	7.07139	7.77102	7.214	7.57787	7.1375	7.01723	6.91258	7.28437	7.85673	8.00983	7.4465	32
10525726	10525726	2810006K23Rik	1.10851	0.751	1.08028	0.728	5.94493	6.09354	6.05633	5.82588	6.00445	6.00445	6.38739	5.96436	5.92888	6.00445	6.00445	6.1601	33
10560131	10560131	2810007J24Rik	1.07017	0.873	1.12176	0.624	2.50656	2.60441	2.67233	2.30678	2.60189	2.61102	2.42844	2.423	2.96178	2.73812	2.69744	2.58141	28
10382888	10382888	2810008D09Rik	-1.04975	0.822	1.10152	0.838	6.55728	6.48724	6.69678	6.51619	6.63947	6.51619	6.51619	6.42935	6.51619	6.42537	6.42935	7.23562	25
10407053	10407053	2810008M24Rik	-1.23851	0.548	-1.1523	0.721	8.0956	7.787	7.89108	7.85061	8.02128	8.41493	7.90332	7.77954	7.67814	7.57243	7.90332	8.19751	32
10403750	10403750	2810021B07Rik	1.08239	0.841	1.13915	0.659	7.77582	7.89004	7.96378	7.59346	7.91187	7.82212	8.16986	7.59494	7.90533	7.89995	7.75621	8.23518	9
10376427	10376427	2810021J22Rik	-1.02592	0.935	-1.09924	0.773	5.22758	5.19066	5.09108	5.14517	5.43199	5.1056	5.14517	5.12129	5.30554	5.14517	4.81133	5.31676	22
10350848	10350848	2810025M15Rik	1.03253	0.905	1.13924	0.714	8.20359	8.24978	8.39166	8.25179	8.10073	8.25826	8.3277	8.10745	8.31417	8.25379	8.12157	8.79963	20
10480324	10480324	2810030E01Rik	1.2671	0.544	1.05615	0.953	6.68136	7.02289	6.76017	6.8013	6.94919	6.29358	7.05707	6.94919	7.06241	5.83051	6.94653	7.50347	25
10424705	10424705	2810039B14Rik	-1.08666	0.723	-1.12969	0.58	6.81398	6.69408	6.63806	6.9785	6.71381	6.74964	6.67385	6.69668	6.7117	6.69668	6.68245	6.53505	28
10491977	10491977	2810046L04Rik	1.37439	0.276	-1.05526	0.895	7.93813	8.39693	7.86053	7.88239	8.18742	7.7446	8.45926	8.40009	8.33144	7.53249	7.94672	8.10238	30
10559878	10559878	2810047C21Rik1	-1.3265	0.637	-1.18793	0.752	6.74388	6.33625	6.49543	6.75783	6.16811	7.3057	6.2306	6.45832	6.31984	6.75763	6.42958	6.29907	27
10559919	10559919	2810047C21Rik1	-1.42811	0.588	-1.05055	0.937	6.36909	5.85499	6.29794	6.15295	5.92679	7.02753	5.87082	6.13404	5.5601	6.35713	6.38374	6.15295	45
10549932	10549932	2810047C21Rik1	-1.44956	0.6	1.01417	0.983	6.27287	5.73725	6.29317	6.12226	5.75597	6.94038	5.70023	6.10336	5.40818	6.34996	6.40729	6.12226	47
10400896	10400896	2810055F11Rik	-1.23066	0.644	1.32704	0.369	6.24286	5.94343	6.65107	6.06643	6.31579	6.34636	5.88599	5.58645	6.35783	6.31579	6.64154	6.99587	30
10436590	10436590	2810055G20Rik	1.48533	0.556	-6.21333	0.0138	8.7498	9.32058	6.11443	8.84287	9.0905	8.31603	8.70654	9.62995	9.62526	5.41658	6.55251	6.37421	25
10436588	10436588	2810055G20Rik	2.03532	0.0848	-1.91368	0.181	7.13313	8.15839	6.19678	7.18795	7.21673	6.99471	7.96648	8.03446	8.47422	5.77488	5.88712	6.92833	25
10493292	10493292	2810403A07Rik	1.25373	0.517	-1.77611	0.0618	9.10862	9.43485	8.2799	9.35309	9.19826	8.77451	9.49113	9.43131	9.38211	8.40201	8.20717	8.23052	27
10519052	10519052	2810405K02Rik	-1.36064	0.469	-1.14967	0.719	6.59516	6.15087	6.39393	6.3188	6.47991	6.98676	6.36239	5.99601	6.0942	6.19454	6.35031	6.63695	26
10492220	10492220	2810407C02Rik	-1.06123	0.88	1.28098	0.245	9.57971	9.49397	9.93696	9.56553	9.65536	9.51824	9.75498	9.15261	9.57432	10.0569	10.0236	9.73045	22
10387723	10387723	2810408A11Rik	-1.08616	0.731	-1.3317	0.531	6.20157	6.08233	5.7883	6.16943	6.35836	6.07692	6.14473	6.05113	6.05113	5.44306	5.502	6.41985	27
10489719	10489719	2810408M09Rik	-1.21289	0.543	-1.57789	0.333	7.51347	7.23502	6.85547	7.50639	7.62985	7.40416	7.2108	7.48081	7.01344	6.51381	6.48943	7.56317	15
10393749	10393749	2810410L24Rik	-1.11495	0.749	-1.1953	0.602	5.37993	5.22294	5.12256	5.27445	5.58104	5.28429	5.4613	5.22488	4.98264	4.88153	4.98024	5.50589	22
10497481	10497481	2810416G20Rik	-1.49777	0.431	-2.03968	0.132	7.25178	6.66897	6.22344	6.93406	7.44005	7.38122	6.97375	6.19089	6.84225	6.02926	5.7988	6.84225	25
10350838	10350838	2810417H13Rik	1.07655	0.756	1.68262	0.191	7.73412	7.84054	8.48483	7.8753	7.73012	7.59694	7.77483	7.88846	7.85834	8.19785	8.20016	9.05647	44
10586448	10586448	2810417H13Rik	1.19351	0.548	2.28336	0.0154	7.01763	7.27285	8.20879	6.9228	7.27936	6.85075	7.29435	7.29266	7.23154	8.13076	8.12054	8.37507	17
10579307	10579307	2810422J05Rik	-1.10904	0.708	1.07209	0.815	8.48324	8.33392	8.58367	8.51826	8.47058	8.46086	8.44796	8.09295	8.46086	8.30575	8.66788	8.77737	26
10351179	10351179	2810422O20Rik	-1.12249	0.721	1.17052	0.658	5.44313	5.27642	5.67028	5.50878	5.58454	5.23607	5.17061	5.14988	5.50878	5.65095	5.33752	6.02236	25
10579296	10579296	2810428I15Rik	-1.48368	0.462	1.13353	0.85	8.49733	7.92814	8.67814	7.99723	8.58355	8.9112	8.07358	7.64343	8.06743	8.18246	8.63842	9.21356	28
10512288	10512288	2810432D09Rik	-1.5129	0.432	-1.16265	0.837	8.24028	7.64296	8.02286	8.0086	8.35255	8.35969	8.0086	7.10299	7.81729	7.27629	8.0086	8.78369	25
10600502	10600502	2810453I06Rik	-1.01956	0.948	1.01071	0.977	5.96392	5.93597	5.97929	5.87638	6.0732	5.94218	5.79188	6.05566	5.96037	5.81564	5.84348	6.27877	35
10600500	10600500	2810453I06Rik	-1.08904	0.686	1.03398	0.906	7.03041	6.90736	7.07862	7.04024	7.05909	6.99191	6.9135	6.81668	6.99191	6.95365	6.99191	7.29031	25
10527229	10527229	2810453I06Rik	-1.06604	0.866	1.17671	0.68	6.68887	6.59661	6.92362	6.36294	6.88462	6.81903	6.65867	6.46868	6.66248	6.66569	6.8013	7.30388	24
10348000	10348000	2810459M11Rik	-1.00773	0.989	-1.83507	0.267	8.85162	8.84051	7.97579	8.69727	9.19617	8.66143	8.71873	9.08331	8.71949	7.28694	7.98967	8.65076	25
10542885	10542885	2810474O19Rik	-1.20016	0.575	1.65102	0.211	7.11389	6.85067	7.83725	7.22591	7.22591	6.88985	6.84239	7.04896	6.66065	7.42886	8.37146	7.71143	27
10598505	10598505	2900002K06Rik	-1.2373	0.396	-1.24965	0.278	5.47351	5.16631	5.15198	5.35082	5.55921	5.51049	5.00426	5.26291	5.23177	4.99305	5.23177	5.23113	22
10397230	10397230	2900006K08Rik	-1.05479	0.917	-2.40882	0.0474	6.80413	6.72717	5.53581	7.13925	6.86263	6.41052	6.78159	6.91964	6.48029	5.24997	5.45098	5.90647	26
10449315	10449315	2900010M23Rik	-1.73669	0.419	1.26288	0.759	9.20277	8.40643	9.53949	8.60351	9.13119	9.8736	8.69283	8.15355	8.3729	9.05812	9.33378	10.2266	24
10433709	10433709	2900011O08Rik	-1.15115	0.695	3.98572	0.00768	6.966	6.76292	8.96084	6.63568	7.12313	7.13918	6.62472	6.87881	6.78522	8.81838	8.73479	9.32935	26
10532669	10532669	2900026A02Rik	1.06276	0.885	1.68935	0.0969	6.19709	6.2849	6.95356	6.45008	6.30021	5.84099	6.1856	6.44038	6.22874	6.95804	7.117	6.78563	32
10382932	10382932	2900041M22Rik	1.05298	0.825	1.12308	0.559	4.92437	4.99885	5.09183	4.83852	5.02858	4.90603	4.9151	5.02792	5.05352	5.04933	5.05212	5.17405	26
10455292	10455292	2900055J20Rik	-1.11777	0.897	1.83965	0.383	5.16513	5.00451	6.04456	5.17248	4.46103	5.86187	4.59992	5.22629	5.18731	6.45903	6.37023	5.30442	25
10357135	10357135	2900060B14Rik	1.22806	0.674	1.55882	0.324	1.86907	2.16545	2.50953	1.60261	2.02927	1.97534	2.16708	1.76603	2.56324	2.63516	2.97966	1.91378	10
10474588	10474588	2900064A13Rik	-1.32756	0.29	-1.03785	0.897	8.94602	8.53724	8.89242	8.74398	8.95677	9.13732	8.47432	8.57527	8.56214	8.85825	8.94372	8.8753	31
10550015	10550015	2900092C05Rik	1.01077	0.988	1.00619	0.991	2.61948	2.63493	2.62838	2.42703	2.25765	3.17376	2.72216	2.59132	2.59132	2.74827	2.54555	2.59132	30
10568131	10568131	2900092E17Rik	-1.03096	0.932	-1.75618	0.103	8.08447	8.04048	7.27202	7.86403	8.34737	8.04199	7.95207	8.10056	8.06881	6.94097	7.28549	7.58961	27
10541089	10541089	2900097C17Rik	1.10498	0.789	-1.01155	0.978	8.52253	8.66656	8.50597	8.56099	8.75985	8.24676	8.54457	8.89412	8.56099	8.4304	8.30819	8.77933	41
10489043	10489043	2900097C17Rik	1.0244	0.945	1.01856	0.969	7.88272	7.91751	7.90925	7.88249	8.10727	7.65841	7.8473	8.00513	7.9001	7.71408	7.7009	8.31277	25
10542875	10542875	3010003L21Rik	-1.0038	0.994	-1.11347	0.701	5.57288	5.56742	5.41782	5.83612	5.36533	5.51719	5.7748	5.44438	5.48307	5.41579	5.51549	5.32219	26
10375704	10375704	3010026O09Rik	1.04842	0.871	-1.04145	0.923	6.73782	6.80603	6.67923	6.76867	6.86465	6.58014	6.86671	6.90045	6.65094	6.62554	6.36761	7.04454	32
10467468	10467468	3010085J16Rik	1.18223	0.631	1.12672	0.745	3.55744	3.79895	3.72957	3.60991	3.48958	3.57283	3.60991	3.65177	4.13515	4.15103	3.59518	3.44249	25
10513952	10513952	3110001D03Rik	-1.85543	0.136	1.22849	0.811	8.04483	7.15308	8.34172	7.73463	7.97693	8.42294	7.14297	7.14691	7.16935	7.56825	8.1297	9.32721	25
10453918	10453918	3110002H16Rik	1.00516	0.983	-1.023	0.929	7.07206	7.07948	7.03925	7.07948	7.07948	7.0572	7.07948	7.07948	7.07948	7.12137	7.10547	6.8909	40
10368041	10368041	3110003A17Rik	1.21089	0.525	3.71682	0.00403	7.37928	7.65535	9.27334	7.12915	7.44566	7.56302	7.67692	7.55752	7.7316	9.24588	9.10232	9.47183	20
10601595	10601595	3110007F17Rik	1.01979	0.971	-1.4472	0.199	6.20863	6.2369	5.67536	5.99523	6.3519	6.27877	6.26804	5.87127	6.57141	5.50126	5.52961	5.99523	37
10601588	10601588	3110007F17Rik	1.03054	0.937	-1.43075	0.137	6.44977	6.49317	5.933	6.27784	6.51637	6.5551	6.56639	6.22895	6.68417	5.81723	5.83051	6.15125	48
10601598	10601598	3110007F17Rik	1.0562	0.902	-1.39199	0.222	6.09345	6.17233	5.6163	5.93137	6.17104	6.17793	6.16721	5.83995	6.50984	5.43907	5.47847	5.93137	35
10349333	10349333	3110009E18Rik	-1.10837	0.806	1.04035	0.938	6.35065	6.2022	6.40772	6.24535	6.1276	6.67898	6.45701	6.14706	6.00255	6.14953	6.25197	6.82165	30
10541186	10541186	3110021A11Rik	-1.05644	0.872	-1.05196	0.897	6.24951	6.1703	6.17644	6.26694	5.9998	6.48179	6.16885	6.26694	6.0751	6.26694	5.8895	6.37286	25
10344743	10344743	3110035E14Rik	1.00819	0.982	1.7768	0.268	4.75315	4.76492	5.58243	4.89095	4.65246	4.71605	4.56759	4.94521	4.78196	6.20898	4.8398	5.69852	25
10567735	10567735	3110040M04Rik	-1.15705	0.715	-1.18587	0.632	5.86238	5.65192	5.61643	5.63947	5.6638	6.28386	5.6638	5.66859	5.62339	5.68376	5.72524	5.44028	29
10350592	10350592	3110040M04Rik	-1.11162	0.771	-1.12883	0.705	5.88755	5.73489	5.71272	5.67465	5.73329	6.2547	5.73329	5.73808	5.73329	5.73329	5.73329	5.67156	33
10565170	10565170	3110040N11Rik	-1.0367	0.912	1.41754	0.151	6.02557	5.97357	6.52896	5.98198	6.24269	5.85203	5.85525	6.08392	5.98155	6.44226	6.44411	6.70051	26
10512030	10512030	3110043O21Rik	1.13918	0.76	-1.02364	0.956	6.54496	6.73296	6.51126	6.60059	6.73751	6.29679	6.91618	6.35526	6.92743	6.60059	6.73932	6.19385	26
10521995	10521995	3110047P20Rik	-1.03355	0.892	-1.14407	0.564	5.9574	5.9098	5.76323	5.87387	5.90363	6.09471	5.90363	5.92215	5.90363	5.90363	5.79963	5.58644	31
10530128	10530128	3110047P20Rik	-1.09079	0.771	-1.05437	0.869	6.23652	6.11115	6.16014	6.30068	6.15879	6.25009	6.07034	5.90747	6.35565	6.07939	5.95879	6.44223	25
10442231	10442231	3110052M02Rik	-1.26788	0.401	-1.90978	0.0884	6.3064	5.96398	5.37299	6.39075	6.45625	6.07219	6.06866	5.91164	5.91164	4.91008	5.60656	5.60234	20
10364916	10364916	3110056O03Rik	-1.09722	0.753	-1.69828	0.19	8.02505	7.89119	7.26097	8.13153	8.14493	7.79868	8.03198	7.76896	7.87264	7.09599	6.88011	7.8068	30
10491825	10491825	3110057O12Rik	1.10452	0.626	-2.00003	0.00809	6.46202	6.60544	5.462	6.4992	6.49141	6.39546	6.64571	6.55017	6.62043	5.40656	5.44814	5.5313	18
10543872	10543872	3110062M04Rik	-1.09743	0.781	-1.1732	0.641	5.46365	5.32952	5.23319	5.75436	5.37503	5.26155	5.44755	5.23032	5.31068	4.96101	5.23607	5.50249	30
10412417	10412417	3110070M22Rik	-1.05072	0.892	-1.02694	0.954	5.82927	5.75789	5.79092	5.8351	6.10928	5.54343	5.73028	5.79533	5.74807	5.45205	5.89213	6.02858	27
10348240	10348240	3110079O15Rik	-1.98579	0.117	-2.6509	0.0179	6.96737	5.97765	5.56089	6.65544	6.88639	7.36027	6.01192	5.90913	6.01192	5.45371	5.68007	5.54889	27
10445237	10445237	3110082D06Rik	-3.69745	0.0276	-2.88213	0.0305	8.81415	6.92762	7.28701	8.67408	9.00552	8.76285	6.70472	6.89991	7.17824	6.74331	7.41013	7.7076	25
10445232	10445232	3110082D06Rik	-2.32927	0.0709	-2.10171	0.0544	7.64696	6.42708	6.57539	7.93268	7.39555	7.61264	6.24905	6.62077	6.41142	6.7948	6.19592	6.73546	25
10535084	10535084	3110082I17Rik	1.05733	0.789	1.10352	0.757	7.18853	7.26895	7.33064	7.28327	7.14941	7.13291	7.2632	7.28045	7.2632	7.65645	7.23556	7.09991	36
10528925	10528925	3110082J24Rik	1.08697	0.83	-1.24734	0.515	6.29685	6.41716	5.978	6.29519	6.29519	6.30017	6.79554	6.22574	6.2302	5.9636	5.59312	6.37727	27
10555576	10555576	3200002M19Rik	-1.10369	0.774	1.83992	0.021	6.89494	6.7526	7.77458	6.73501	6.9723	6.97751	6.45655	6.94771	6.85353	7.86659	7.65771	7.79943	24
10372091	10372091	3200002M19Rik	-1.21009	0.587	2.19803	0.0176	6.7379	6.46278	7.87411	6.57657	6.75731	6.87982	6.35038	6.27316	6.76481	8.04183	7.95813	7.62237	29
10376142	10376142	3230401D17Rik	1.38193	0.265	1.53864	0.0843	7.0124	7.47908	7.63405	6.8013	7.20898	7.02692	7.36831	7.47283	7.59611	7.71279	7.68889	7.50048	33
10489364	10489364	3230401D17Rik	1.38815	0.276	1.54802	0.0929	7.13476	7.60792	7.76518	6.89828	7.33232	7.17366	7.49944	7.59076	7.73356	7.90034	7.77482	7.62037	30
10488451	10488451	3300002I08Rik	-1.2863	0.322	-1.854	0.0911	6.46869	6.10546	5.57805	6.34485	6.38424	6.67698	6.09294	6.07748	6.14597	5.20416	5.54488	5.98511	19
10418846	10418846	3425401B19Rik	1.09089	0.728	-1.08876	0.687	5.33957	5.46507	5.21689	5.42135	5.28501	5.31236	5.5793	5.2886	5.52732	5.10899	5.31236	5.22932	25
10418842	10418842	3425401B19Rik	1.03842	0.889	1.12462	0.532	3.80643	3.86082	3.97588	3.84078	3.8155	3.76302	3.97702	3.67772	3.92772	3.92772	3.92772	4.07219	27
10605499	10605499	3426406K10Rik	-1.05252	0.806	-1.06105	0.776	2.2695	2.19565	2.18401	2.30135	2.18383	2.32332	2.20121	2.20121	2.18451	2.14961	2.20121	2.20121	25
10419416	10419416	3632451O06Rik	1.33292	0.473	1.28564	0.491	4.50073	4.91533	4.86322	4.76771	4.11355	4.62093	4.76771	4.94079	5.03747	4.77204	4.64898	5.16864	23
10599680	10599680	3830403N18Rik	-1.03353	0.937	1.34407	0.37	2.291	2.24342	2.71761	1.99979	2.45019	2.42302	2.05599	2.43589	2.23839	2.69091	2.42302	3.0389	18
10412701	10412701	3830406C13Rik	1.08545	0.703	1.0328	0.936	7.67286	7.79114	7.71941	7.56627	7.77089	7.68141	7.81764	7.77703	7.77877	7.36259	7.80237	7.99327	28
10599866	10599866	3830417A13Rik	-1.12115	0.76	-1.16969	0.617	4.56692	4.40194	4.34079	4.37635	4.37635	4.94808	4.32604	4.42959	4.45018	4.37635	4.30043	4.3456	27
10396905	10396905	3830431G21Rik	1.29022	0.443	-1.2728	0.283	4.96406	5.33167	4.61605	5.14288	4.9898	4.75949	5.49235	5.08716	5.41552	4.72342	4.6037	4.52102	26
10466903	10466903	4430402I18Rik	-1.09125	0.882	-1.11029	0.882	6.22845	6.10247	6.07751	6.58945	6.27856	5.81733	5.73087	6.41155	6.16497	5.36142	6.34798	6.52314	31
10474057	10474057	4631405J19Rik	1.37956	0.371	1.71153	0.225	4.95319	5.41739	5.72847	4.74641	5.24233	4.87083	5.30291	5.30291	5.64635	5.41796	5.43065	6.3368	27
10499652	10499652	4632404H12Rik	-1.58689	0.0848	-1.41631	0.092	6.57535	5.90915	6.07321	6.57137	6.68706	6.46761	5.93148	5.83853	5.95743	6.0444	6.18568	5.98954	26
10582152	10582152	4632415K11Rik	1.17746	0.515	-1.03322	0.904	6.28793	6.52361	6.24079	6.24698	6.26951	6.34731	6.66846	6.34731	6.55505	6.06141	6.31364	6.34731	27
10490986	10490986	4632415L05Rik	-1.01345	0.976	-1.0166	0.973	7.03489	7.01562	7.01115	7.02705	7.3412	6.73643	7.01695	6.89074	7.13916	6.65351	7.25285	7.12708	26
10379953	10379953	4632419I22Rik	1.24058	0.381	1.65203	0.0671	7.76436	8.07538	8.4886	7.67126	7.67618	7.94564	8.11304	8.11304	8.00005	8.24346	8.57228	8.65006	25
10363445	10363445	4632428N05Rik	-1.32404	0.323	1.92276	0.0164	6.10837	5.70343	7.05155	6.13551	5.97751	6.21209	5.88319	5.72983	5.49725	7.1379	7.10216	6.91459	31
10565570	10565570	4632434I11Rik	2.40429	0.13	3.17537	0.0192	5.4577	6.72332	7.12463	5.6966	5.66619	5.01032	6.34731	7.03979	6.78285	7.1712	7.38862	6.81406	23
10493496	10493496	4731419I09Rik	-1.02961	0.914	1.06907	0.783	6.43683	6.39474	6.53319	6.39761	6.45644	6.45644	6.45644	6.22156	6.50622	6.71647	6.47266	6.41043	25
10576249	10576249	4732415M23Rik	-1.17443	0.753	-1.26547	0.585	6.88612	6.65415	6.54644	7.38003	6.8772	6.40112	6.61048	6.6293	6.72269	6.5609	6.38191	6.69653	30
10507190	10507190	4732418C07Rik	1.02638	0.943	1.07637	0.752	9.0289	9.06647	9.13507	8.95303	9.0814	9.05228	8.89432	9.35516	8.94994	9.28415	9.113	9.00807	34
10432734	10432734	4732456N10Rik	-1.07553	0.834	-1.05944	0.864	5.3521	5.24705	5.2688	5.66629	5.13546	5.25455	5.25455	5.25455	5.23205	5.33974	5.27444	5.19222	30
10405263	10405263	4732471D19Rik	1.01003	0.98	1.14983	0.583	6.16219	6.17659	6.36362	6.16943	6.15025	6.16689	5.9025	6.43216	6.19512	6.26031	6.19512	6.63543	41
10402490	10402490	4831426I19Rik	-1.02053	0.936	-1.04197	0.866	5.26763	5.23831	5.20832	5.23994	5.16787	5.3951	5.23994	5.23994	5.23506	5.23994	5.14509	5.23994	42
10354299	10354299	4832428D23Rik	-1.12955	0.743	-1.25706	0.492	3.73185	3.5561	3.4018	3.67612	3.44742	4.07201	3.48938	3.67064	3.50827	3.53112	3.53112	3.14314	26
10455550	10455550	4833403I15Rik	1.09025	0.87	1.11652	0.798	3.81072	3.93538	3.96972	3.71855	3.43184	4.28176	3.75002	4.05728	3.99885	4.05962	3.99493	3.85461	42
10464569	10464569	4833408A19Rik	1.02253	0.963	1.18542	0.619	5.29226	5.3244	5.53766	5.66607	5.18697	5.02375	5.39909	5.17502	5.39909	5.39909	5.48034	5.73355	25
10443814	10443814	4833413E03Rik	-1.00985	0.973	1.01001	0.967	5.75163	5.73749	5.766	5.74533	5.67477	5.83479	5.62187	5.74533	5.84529	5.77498	5.77768	5.74533	24
10554586	10554586	4833418N17Rik	-1.00728	0.985	1.05448	0.836	4.00501	3.99454	4.08154	4.12701	3.82545	4.06257	4.06257	4.09561	3.82545	4.06257	4.11948	4.06257	25
10407370	10407370	4833420G17Rik	1.12529	0.826	-1.65713	0.252	8.36369	8.53399	7.63501	8.65388	8.60702	7.83018	8.42885	8.72505	8.44806	7.29454	7.60544	8.00505	31
10410973	10410973	4833422C13Rik	-1.26256	0.543	-1.75794	0.121	5.36955	5.03319	4.55567	5.56616	4.97632	5.56616	5.03392	5.01881	5.04685	4.5061	4.85998	4.30092	25
10484520	10484520	4833423E24Rik	-1.05514	0.894	-1.15691	0.648	3.53575	3.45832	3.32548	3.71276	3.16477	3.72973	3.43493	3.43493	3.50511	3.43493	3.27599	3.26551	27
10495613	10495613	4833424O15Rik	-1.42631	0.164	-1.51744	0.247	7.20458	6.6923	6.60294	7.30049	7.14344	7.16983	6.85957	6.58605	6.63128	6.0885	6.80932	6.911	28
10593460	10593460	4833427G06Rik	1.00701	0.996	-1.70927	0.519	5.7148	5.72488	4.94142	6.72465	5.56742	4.85234	6.13795	6.00445	5.03224	4.54392	4.71293	5.56742	29
10409330	10409330	4833439L19Rik	-1.18369	0.599	-1.12473	0.639	9.66421	9.42092	9.49464	9.49822	9.8498	9.64463	9.53566	9.19146	9.53566	9.38603	9.45051	9.64739	17
10542880	10542880	4833442J19Rik	1.02135	0.979	1.5662	0.721	5.93223	5.96271	6.57951	5.93541	6.56935	5.29194	5.90937	5.95159	6.02718	4.98272	7.40425	7.35155	26
10449977	10449977	4921501E09Rik	-1.09929	0.68	-1.0955	0.778	4.91194	4.77536	4.78035	5.03678	4.80275	4.89629	4.70738	4.81257	4.80614	4.97691	4.9057	4.45843	25
10480360	10480360	4921504E06Rik	-1.20748	0.649	-1.14621	0.625	4.07179	3.7998	3.87492	3.91668	3.91668	4.38202	4.00543	3.89189	3.50207	3.91668	3.89556	3.81252	35
10395869	10395869	4921506M07Rik	-1.07666	0.87	-1.05135	0.89	3.90561	3.79905	3.83337	3.63419	3.83337	4.24928	3.83337	4.00408	3.55971	3.83337	3.83337	3.83337	25
10474088	10474088	4921507L20Rik	1.05845	0.869	-1.32682	0.365	5.68644	5.76839	5.27847	5.79112	5.84595	5.42226	5.71976	5.91799	5.66741	5.45241	5.43726	4.94573	28
10544689	10544689	4921507P07Rik	-1.13285	0.644	-1.07352	0.82	5.14808	4.96812	5.04574	5.06121	5.10661	5.27643	5.06121	5.06121	4.78195	5.28103	4.79498	5.06121	36
10476342	10476342	4921508D12Rik	-1.09625	0.799	-1.05436	0.885	4.91071	4.77813	4.83434	4.86883	4.65833	5.20496	4.78354	4.91137	4.63947	4.98884	4.85586	4.65833	25
10488553	10488553	4921509C19Rik	-1.14061	0.846	-1.24142	0.687	5.75707	5.56727	5.44509	5.9976	5.06571	6.20791	5.54356	5.73291	5.42532	5.64984	5.37286	5.31256	11
10366000	10366000	4921510H08Rik	-1.09498	0.907	-1.08706	0.926	4.32632	4.19541	4.20588	4.67984	3.79093	4.50819	3.93906	4.78353	3.86365	4.86965	4.39313	3.35487	26
10601607	10601607	4921511C20Rik	-1.26409	0.473	-1.37058	0.286	3.40221	3.06411	2.94742	3.42193	3.1331	3.6516	2.99302	3.1783	3.02102	3.02365	3.1331	2.68552	25
10519490	10519490	4921511H03Rik	-1.23232	0.481	-1.23042	0.39	3.02878	2.72739	2.72962	3.17065	2.75343	3.16224	2.75343	2.72991	2.69883	2.75343	2.75343	2.682	28
10366649	10366649	4921513I03Rik	-1.01416	0.975	1.0451	0.912	4.54881	4.52852	4.61246	4.53098	4.40681	4.70864	4.25348	4.82333	4.50874	4.61654	4.92612	4.29472	25
10509927	10509927	4921514A10Rik	1.01025	0.968	-1.02712	0.922	6.79627	6.81098	6.75766	6.81652	6.69528	6.87702	6.82311	6.78671	6.82311	6.60408	6.82311	6.84579	26
10495385	10495385	4921515J06Rik	1.10335	0.76	-1.12492	0.672	4.61796	4.75985	4.44814	4.33542	4.84244	4.67602	4.77442	4.83429	4.67085	4.49237	4.38995	4.4621	32
10501454	10501454	4921515J06Rik	1.06012	0.838	1.14766	0.627	6.15274	6.23697	6.35144	6.13093	6.09251	6.23479	6.22192	6.06101	6.42797	6.16721	6.22192	6.66519	25
10588752	10588752	4921517D21Rik	-1.16364	0.676	1.05518	0.807	4.7293	4.51065	4.80679	4.72966	4.72857	4.72966	4.86526	4.4098	4.25689	4.72857	4.77235	4.91944	25
10477831	10477831	4921517L17Rik	-1.08336	0.739	-1.2024	0.348	4.89385	4.77834	4.62793	4.95046	4.90248	4.8286	4.75956	4.92751	4.64796	4.49433	4.75956	4.62989	39
10451800	10451800	4921523A10Rik	1.14487	0.633	1.12298	0.718	4.61906	4.81424	4.78639	4.7606	4.67441	4.42216	4.72759	4.7606	4.95454	5.06236	4.7606	4.5362	17
10580365	10580365	4921524J17Rik	-1.03795	0.902	1.84914	0.021	7.12383	7.0701	8.01069	7.24333	6.94727	7.18089	7.21773	7.01148	6.98108	8.03521	7.91417	8.08268	10
10453694	10453694	4921524L21Rik	-1.11308	0.706	-1.08125	0.75	3.63905	3.48448	3.52635	3.50355	3.57283	3.84076	3.33862	3.57261	3.54222	3.4946	3.54222	3.54222	29
10457798	10457798	4921528I01Rik	-1.0218	0.923	1.07695	0.766	2.6719	2.64078	2.77885	2.67334	2.67334	2.66901	2.67334	2.67334	2.57567	2.98987	2.67334	2.67334	42
10589872	10589872	4921528I07Rik	-1.36402	0.623	-1.31085	0.606	4.8905	4.44263	4.5	4.56455	4.50823	5.59871	4.50823	4.44962	4.37004	4.69616	4.33818	4.46566	25
10597395	10597395	4921528I07Rik	-1.15908	0.834	1.00779	0.991	4.31434	4.10135	4.32553	3.98995	3.93345	5.01961	3.89574	4.38598	4.02233	4.32647	4.14692	4.50321	33
10359603	10359603	4921528O07Rik	-1.15662	0.762	-1.17095	0.723	3.47453	3.26461	3.24686	3.27583	3.15067	3.99708	3.22427	3.29373	3.27583	3.33591	3.36891	3.03575	38
10480829	10480829	4921530D09Rik	-1.01827	0.951	-1.03374	0.916	4.86355	4.83744	4.81567	4.88306	4.85566	4.85193	4.70536	4.79013	5.01682	4.5492	4.93277	4.96505	35
10416727	10416727	4921530L21Rik	-1.04007	0.862	-1.11457	0.797	3.79592	3.73924	3.63943	3.79064	3.74828	3.84885	3.64571	3.76856	3.80346	3.42638	3.35899	4.13292	25
10457665	10457665	4921533I20Rik	1.00158	0.996	1.01087	0.969	5.31959	5.32187	5.33519	5.45797	5.34047	5.16034	5.27516	5.35346	5.337	5.337	5.28018	5.38839	29
10383785	10383785	4921536K21Rik	-1.14536	0.753	-1.25535	0.479	5.66529	5.46949	5.3372	6.03225	5.60414	5.35948	5.71489	5.40244	5.29113	5.17002	5.39187	5.44971	25
10514751	10514751	4921539E11Rik	1.01481	0.949	1.06004	0.794	3.9558	3.97702	4.03991	3.97702	3.91337	3.97702	3.97702	3.97702	3.97702	3.97702	4.16571	3.97702	31
10595529	10595529	4922501C03Rik	1.24424	0.598	1.22889	0.592	6.96423	7.2795	7.26159	7.11943	7.22902	6.54425	7.188	7.28139	7.36911	7.18829	7.54136	7.0551	30
10497012	10497012	4922501L14Rik	1.0235	0.98	-1.28692	0.694	6.16859	6.20211	5.80467	6.58439	6.58092	5.34047	6.35195	6.21546	6.03892	5.51633	5.83414	6.06355	35
10548340	10548340	4922502D21Rik	-1.26944	0.419	-1.23554	0.395	4.28969	3.94549	3.98455	4.46566	4.02645	4.37696	3.90025	3.90833	4.0279	4.06516	4.02645	3.86203	25
10360828	10360828	4922505E12Rik	1.12634	0.619	-1.03735	0.872	5.1684	5.34005	5.1155	5.15151	5.20045	5.15326	5.32627	5.20045	5.49343	5.02093	5.16509	5.16049	25
10489151	10489151	4922505G16Rik	-1.14437	0.688	-1.06201	0.78	5.01925	4.82469	4.93244	5.05302	4.98741	5.01731	5.14722	4.61804	4.7088	4.8225	4.98741	4.98741	27
10484256	10484256	4930401B11Rik	1.25987	0.653	1.34297	0.519	3.60347	3.93675	4.0289	3.24855	3.43581	4.12605	4.12171	3.84426	3.84426	3.84426	3.83193	4.41049	36
10482052	10482052	4930402F06Rik	-1.35893	0.49	-1.35428	0.417	3.71525	3.27278	3.27772	3.86533	3.30218	3.97825	3.28611	3.47525	3.05698	3.47158	3.41959	2.94199	25
10487748	10487748	4930402H24Rik	1.00359	0.993	-2.53104	0.0138	9.28005	9.28521	7.94032	9.3831	9.44635	9.01069	9.15259	9.42016	9.28289	7.9926	8.11045	7.7179	36
10598571	10598571	4930402K13Rik	-1.02047	0.959	-1.03379	0.891	4.58972	4.56048	4.54178	4.65348	4.50407	4.61162	4.82345	4.30123	4.55677	4.62531	4.44327	4.55677	25
10400904	10400904	4930403N07Rik	-1.13397	0.593	-1.01851	0.95	2.97124	2.78985	2.94478	3.05868	2.83762	3.0174	2.80564	2.70163	2.86227	2.86227	2.86227	3.10979	42
10376127	10376127	4930404A10Rik	-1.24837	0.564	-1.15503	0.738	3.68857	3.36852	3.48064	3.55986	3.44739	4.05846	3.24227	3.45755	3.40574	3.75535	3.58256	3.10402	28
10568624	10568624	4930404H21Rik	1.02317	0.945	1.00216	0.995	2.63145	2.66449	2.63457	2.57334	2.44947	2.87155	2.65963	2.65963	2.67421	2.58445	2.65963	2.65963	25
10371154	10371154	4930404N11Rik	1.00387	0.993	1.3463	0.227	6.29496	6.30054	6.72397	6.23371	6.46557	6.18561	6.04287	6.46801	6.39074	6.47712	6.8373	6.85749	26
10425651	10425651	4930407I10Rik	-1.24177	0.719	-1.27884	0.624	5.14123	4.82883	4.7864	5.32547	4.48424	5.61399	4.74656	4.86997	4.86997	4.86997	4.61926	4.86997	25
10425653	10425653	4930407I10Rik	1.06412	0.789	-1.01668	0.958	4.95745	5.0471	4.93359	5.03357	5.03357	4.80519	5.04356	5.06418	5.03357	4.73361	5.03357	5.03357	25
10600480	10600480	4930408F14Rik	-4.47505	0.533	-2.34255	0.681	8.3457	6.18379	7.11762	8.9004	6.39875	9.73794	4.50661	7.98728	6.05749	8.54932	7.89596	4.90757	25
10605353	10605353	4930408F14Rik	-4.47505	0.533	-2.34255	0.681	8.3457	6.18379	7.11762	8.9004	6.39875	9.73794	4.50661	7.98728	6.05749	8.54932	7.89596	4.90757	25
10598192	10598192	4930408F14Rik	-2.74831	0.544	-2.00597	0.645	8.07062	6.61207	7.06632	8.4532	6.55674	9.20192	5.65354	7.68165	6.50103	8.14896	7.5148	5.5352	59
10606589	10606589	4930412D23Rik	-1.16289	0.569	1.014	0.972	4.44281	4.2251	4.46288	4.37635	4.37635	4.57574	4.06283	4.24711	4.36537	4.37635	4.80746	4.20482	19
10512612	10512612	4930412F15Rik	-1.18042	0.586	-1.04113	0.877	4.85031	4.611	4.79216	5.03181	4.75956	4.75956	4.39639	4.75648	4.68013	4.82535	4.79156	4.75956	29
10386470	10386470	4930412M03Rik	1.08224	0.747	1.07027	0.796	5.44495	5.55896	5.54292	5.51644	5.51644	5.30195	5.67879	5.48166	5.51644	5.51644	5.70918	5.40314	25
10469138	10469138	4930412O13Rik	1.06431	0.914	-1.11928	0.8	4.68429	4.77421	4.52172	4.67801	4.24231	5.13256	5.04003	4.6594	4.62319	4.46013	4.66722	4.43782	25
10469129	10469129	4930412O13Rik	1.08504	0.845	1.11124	0.827	3.88658	4.00433	4.03875	3.91524	3.53666	4.20784	3.93635	4.14029	3.93635	3.83347	3.8277	4.45508	26
10374327	10374327	4930415F15Rik	-1.0804	0.832	-1.11933	0.721	3.8195	3.70793	3.65687	3.91942	3.48446	4.05461	3.70161	3.72057	3.70161	3.70161	3.70161	3.56738	25
10605648	10605648	4930415L06Rik	-1.1947	0.58	-1.13986	0.603	3.5813	3.32465	3.39244	3.76152	3.33233	3.65006	3.16525	3.34442	3.46429	3.44829	3.38838	3.34066	25
10426606	10426606	4930415O20Rik	1.01807	0.965	-1.17372	0.449	3.72807	3.7539	3.49699	3.87864	3.70161	3.60397	4.04138	3.5759	3.64443	3.40491	3.4756	3.61046	27
10399290	10399290	4930417G10Rik	-1.10957	0.754	-2.17642	0.04	6.15541	6.00542	5.03346	6.35178	6.27743	5.83702	5.93802	6.05355	6.02468	5.35469	4.88303	4.86264	29
10381502	10381502	4930417O22Rik	-1.12862	0.644	-1.23178	0.391	5.95814	5.78358	5.6574	6.14762	5.85792	5.8689	5.74387	5.72527	5.88162	5.77345	5.75131	5.44745	26
10519607	10519607	4930420K17Rik	-1.01436	0.978	-1.62402	0.199	7.98634	7.96577	7.28677	8.02593	8.13281	7.80028	7.66963	8.32502	7.90266	6.9462	7.11385	7.80028	27
10529706	10529706	4930421P07Rik	-1.28279	0.576	1.05715	0.908	5.13092	4.77163	5.2111	5.49869	4.77392	5.12016	4.70979	4.60289	5.00221	5.00221	5.1163	5.51479	24
10495933	10495933	4930422G04Rik	1.01544	0.967	-1.08106	0.795	6.50955	6.53166	6.39711	6.73482	6.44606	6.34778	6.46085	6.69116	6.44297	6.20898	6.50732	6.47503	25
10495935	10495935	4930422G04Rik	1.39186	0.228	-1.05431	0.86	6.77497	7.25198	6.69866	6.92655	6.73438	6.66397	7.14982	7.16824	7.43787	6.91415	6.57405	6.60779	27
10469538	10469538	4930426L09Rik	-1.05797	0.884	1.16267	0.683	4.81161	4.73031	5.02906	5.08258	4.51088	4.84139	4.74767	4.60899	4.83427	5.04126	5.30491	4.74101	25
10399011	10399011	4930427A07Rik	1.13562	0.639	1.0171	0.957	5.86106	6.04454	5.88552	5.81907	5.85114	5.91297	6.23097	6.05348	5.84917	5.95558	5.65188	6.04909	27
10600541	10600541	4930428D18Rik	-1.00075	0.999	1.03128	0.925	2.63634	2.63526	2.68078	2.58769	2.53924	2.7821	2.63526	2.63526	2.63526	2.6277	2.91439	2.50026	26
10605386	10605386	4930428E23Rik	-1.09741	0.742	-1.02331	0.94	3.55719	3.42309	3.52394	3.45321	3.45321	3.76514	3.43738	3.53526	3.29664	3.65387	3.45321	3.46475	30
10491329	10491329	4930429B21Rik	1.00323	0.995	1.74666	0.11	5.46985	5.4745	6.27444	5.83581	5.13256	5.44118	5.54093	5.44227	5.44029	6.11984	6.18053	6.52296	25
10485747	10485747	4930430A15Rik	-1.29288	0.586	-1.22948	0.638	3.07955	2.70896	2.7815	2.8755	2.78082	3.58234	2.76425	2.61934	2.74331	3.0943	2.63336	2.61683	34
10604159	10604159	4930430D24Rik	-1.06613	0.914	1.0023	0.997	3.52453	3.43214	3.52784	3.26227	3.35518	3.95613	3.79857	3.37546	3.1224	3.37546	3.42193	3.78612	21
10372130	10372130	4930430F08Rik	-1.41689	0.12	-1.45761	0.125	8.29109	7.78836	7.74748	8.19841	8.30748	8.36737	7.77799	7.79428	7.79281	7.48207	7.86884	7.89152	29
10548300	10548300	4930431A04Rik	-1.0246	0.965	-1.03047	0.947	4.02939	3.99432	3.98609	4.17473	3.58327	4.33018	3.82375	4.12094	4.03828	3.93548	3.98396	4.03884	30
10521702	10521702	4930431F12Rik	-1.26385	0.671	-1.404	0.394	7.36032	7.02249	6.87077	7.62499	6.83254	7.62342	6.72947	7.25352	7.08448	7.09236	6.85129	6.66867	26
10535091	10535091	4930432F04Rik	1.13369	0.761	-1.14447	0.696	6.07154	6.25257	5.87687	5.71612	6.09137	6.40714	6.08696	6.2661	6.40465	5.85137	6.00003	5.7792	18
10522868	10522868	4930432K09Rik	-1.48775	0.476	-1.44989	0.402	6.18669	5.61356	5.65075	6.10652	5.82381	6.62975	5.19307	5.82381	5.82381	6.08541	5.57149	5.29535	29
10573332	10573332	4930432K21Rik	1.04082	0.928	-1.27225	0.727	5.44298	5.50069	5.09559	5.50596	5.75423	5.06874	5.54113	5.45217	5.50878	4.35475	5.11476	5.81726	27
10495668	10495668	4930432M17Rik	1.00152	0.998	1.01006	0.978	4.21332	4.2155	4.22777	4.29634	3.91717	4.42645	4.21713	4.21713	4.21225	4.26402	4.21713	4.20214	30
10552294	10552294	4930433I11Rik	-1.19182	0.766	-1.29359	0.684	4.45156	4.1984	4.08017	4.56905	3.90162	4.884	4.47289	3.90536	4.21694	4.693	3.99258	3.55494	17
10562595	10562595	4930433I11Rik	-1.16447	0.851	-1.04552	0.954	4.41966	4.19998	4.35543	4.46566	3.69683	5.09649	3.94578	4.52589	4.12827	4.64444	4.33114	4.09071	25
10590640	10590640	4930433N12Rik	1.32255	0.61	-1.07301	0.803	2.52219	2.92551	2.42052	2.53452	2.63234	2.39969	2.64093	3.51729	2.6183	2.57328	2.49324	2.19505	14
10439509	10439509	4930435E12Rik	-1.07778	0.832	-1.08276	0.771	4.02421	3.91615	3.9095	4.03858	3.79427	4.23978	4.0691	3.95855	3.72081	3.90993	3.94685	3.87173	28
10529890	10529890	4930435H24Rik	-1.07472	0.851	-1.32312	0.57	4.90435	4.80039	4.50041	4.80039	4.65379	5.25887	4.80039	4.80039	4.80039	4.80039	4.80039	3.90043	27
10376332	10376332	4930438A08Rik	1.01218	0.959	1.13751	0.713	5.12357	5.14103	5.30945	5.07338	5.14567	5.15166	5.14567	5.14374	5.13369	5.15674	5.05002	5.7216	30
10405931	10405931	4930441O14Rik	1.01043	0.976	1.05974	0.846	3.75113	3.76611	3.83484	3.69987	3.56095	3.99257	3.76444	3.76444	3.76944	3.82143	3.76444	3.91865	25
10464363	10464363	4930442E04Rik	-1.28821	0.617	-1.00567	0.993	5.70269	5.33732	5.69453	6.16943	5.2927	5.64593	5.24867	5.55914	5.20416	5.55914	6.05475	5.4697	25
10495394	10495394	4930443G12Rik	1.09729	0.808	1.30259	0.374	3.41822	3.55216	3.7996	3.47024	3.10119	3.68321	3.38789	3.59063	3.67796	3.97597	3.61924	3.80358	30
10577903	10577903	4930444A02Rik	-1.1607	0.489	1.03868	0.902	6.71403	6.49903	6.76877	6.65309	6.76933	6.71965	6.46834	6.6045	6.42426	6.51229	6.91273	6.8813	25
10368222	10368222	4930444G20Rik	1.1447	0.723	-1.37182	0.486	4.89616	5.09113	4.44007	5.14905	4.75259	4.78684	5.34302	5.11321	4.81716	4.60964	3.84675	4.86382	8
10353258	10353258	4930444P10Rik	1.02472	0.933	1.06521	0.871	5.4519	5.48712	5.54304	5.55059	5.53629	5.26881	5.56862	5.42415	5.46859	5.46859	5.26988	5.89063	26
10489589	10489589	4930445K14Rik	-1.01202	0.97	1.02879	0.957	6.50456	6.48732	6.5455	6.61263	6.50564	6.39541	6.5661	6.32915	6.56672	6.41275	6.16211	7.06165	25
10423791	10423791	4930447A16Rik	1.18673	0.654	-1.16451	0.769	5.8361	6.08309	5.61637	5.84685	5.55496	6.1065	6.02864	6.30368	5.91696	5.81244	5.993	5.04369	27
10400948	10400948	4930447C04Rik	-1.10153	0.709	-1.10318	0.777	3.07022	2.93071	2.92855	3.02369	2.99559	3.19138	2.75578	2.99559	3.04078	3.22602	2.58656	2.97308	36
10604864	10604864	4930447F04Rik	-1.18708	0.597	-1.07061	0.848	3.32602	3.07859	3.22758	3.32624	3.10274	3.54907	2.90301	3.16638	3.16638	3.03753	3.47882	3.16638	26
10511486	10511486	4930448K20Rik	-1.01776	0.976	1.0488	0.922	4.18778	4.16238	4.25651	4.50744	3.68883	4.36706	4.20621	4.07471	4.20621	4.20621	4.20621	4.35711	23
10416911	10416911	4930449E01Rik	1.15297	0.622	1.09684	0.723	3.58604	3.7914	3.71939	3.74608	3.34603	3.66602	3.74608	3.87468	3.75344	3.74608	3.74608	3.66602	27
10521755	10521755	4930449I04Rik	1.0221	0.96	-1.1746	0.574	6.40745	6.43898	6.17528	6.42212	6.10678	6.69346	6.41832	6.55725	6.34138	6.19653	6.14639	6.18292	25
10438178	10438178	4930451C15Rik	1.06647	0.946	-3.35847	0.0861	6.251	6.34385	4.5032	6.5828	6.7114	5.45881	6.39689	6.74201	5.89264	4.03209	4.30297	5.17453	38
10568060	10568060	4930451I11Rik	-1.03173	0.951	1.01925	0.966	6.59983	6.55477	6.62734	6.77359	6.15675	6.86916	6.50083	6.61558	6.54789	6.59271	6.70026	6.58906	28
10417579	10417579	4930452B06Rik	1.1393	0.739	-1.06776	0.776	5.49658	5.68472	5.40199	5.49845	5.49784	5.49345	5.49345	6.09251	5.46821	5.23939	5.49345	5.47312	38
10440284	10440284	4930453N24Rik	1.35638	0.331	1.51158	0.203	6.65883	7.09859	7.25488	6.46674	6.61717	6.89257	7.27592	6.96889	7.05094	7.03288	7.09211	7.63966	20
10439463	10439463	4930455C21Rik	-1.14106	0.733	1.215	0.375	7.01987	6.82949	7.30083	7.07982	7.08089	6.8989	7.13063	6.474	6.88385	7.33846	7.11661	7.44741	28
10351269	10351269	4930455F23Rik	1.04804	0.911	1.44879	0.249	7.15719	7.22489	7.69204	7.33466	7.33466	6.80226	7.07476	7.28562	7.31428	7.42139	7.89997	7.75477	26
10405838	10405838	4930458L03Rik	-1.02025	0.975	-1.20418	0.637	4.39126	4.36234	4.12321	4.19998	4.21448	4.75933	4.21448	4.08445	4.78809	4.21448	4.38514	3.77001	25
10365339	10365339	4930463O16Rik	1.02101	0.955	1.15497	0.629	3.58555	3.61556	3.7934	3.78009	3.55358	3.42299	3.71237	3.71237	3.42193	4.07099	3.59685	3.71237	27
10456889	10456889	4930465K10Rik	1.02653	0.914	1.01201	0.959	3.79064	3.82841	3.80787	3.79064	3.79064	3.79064	3.74202	3.79064	3.95257	3.79064	3.79064	3.84232	25
10577388	10577388	4930467E23Rik	-1.51716	0.688	-1.30294	0.731	7.25231	6.65093	6.87054	7.36064	6.39713	7.99917	6.27655	7.42458	6.25168	7.26228	6.91926	6.43009	39
10579054	10579054	4930467E23Rik	-1.48169	0.691	-1.21466	0.8	7.13903	6.57179	6.85847	7.26991	6.33519	7.81198	6.19605	7.33385	6.18546	7.26656	6.9184	6.39046	37
10572527	10572527	4930467E23Rik	-1.33227	0.767	-1.18675	0.816	6.70225	6.28837	6.45523	6.62955	6.06237	7.41483	6.14476	7.06183	5.65851	6.92299	6.40898	6.03371	27
10579060	10579060	4930467E23Rik	-1.47121	0.693	-1.17641	0.83	6.9705	6.4135	6.73611	7.11657	6.19207	7.60287	6.03152	7.19731	6.01168	7.09032	6.81066	6.30735	36
10359419	10359419	4930469G21Rik	-1.15636	0.708	-1.87004	0.0367	5.07123	4.86164	4.16816	5.2249	5.08624	4.90255	4.66215	5.21803	4.70473	4.04783	4.41948	4.03718	26
10447546	10447546	4930470H14Rik	-1.01601	0.958	1.10918	0.654	2.94646	2.92355	3.09595	3.0076	3.0548	2.77698	2.84269	2.92037	3.0076	3.0076	3.07134	3.20892	25
10490094	10490094	4930470P17Rik	1.0251	0.909	1.10409	0.679	4.04586	4.08162	4.18872	4.08162	4.05569	4.00027	4.08162	4.08162	4.08162	4.08162	4.4029	4.08162	25
10454873	10454873	4930471G03Rik	-1.14022	0.574	1.06858	0.88	5.52264	5.33333	5.61834	5.67291	5.44751	5.44751	5.2927	5.31922	5.38807	5.59418	6.02761	5.23323	25
10520513	10520513	4930471M23Rik	-1.75144	0.223	-1.45139	0.117	8.06531	7.25677	7.52788	7.83685	8.23441	8.12466	7.53974	6.81697	7.41361	7.62947	7.51371	7.44045	28
10487675	10487675	4930473A02Rik	1.3139	0.404	-1.18269	0.397	6.10307	6.49692	5.861	6.01975	6.14473	6.14473	6.24583	6.79213	6.45281	5.86982	5.72884	5.98434	25
10505643	10505643	4930473A06Rik	1.07362	0.916	-1.40376	0.525	6.29254	6.39503	5.80324	6.65632	6.33238	5.88892	6.13358	6.91791	6.13358	5.16053	6.13358	6.11561	30
10447946	10447946	4930474M22Rik	-1.10737	0.713	-1.0781	0.763	5.96362	5.81649	5.85514	5.93176	5.79848	6.16063	5.87225	5.69532	5.88191	5.86055	5.82452	5.88034	26
10414156	10414156	4930474N05Rik	-1.08727	0.744	-1.00552	0.989	4.57047	4.44976	4.56253	4.48009	4.48009	4.75124	4.48009	4.34947	4.51972	4.35735	4.85015	4.48009	19
10562093	10562093	4930479M11Rik	-1.14477	0.749	-1.00622	0.989	5.12127	4.92622	5.11233	5.13199	4.78474	5.44708	5.04318	5.05482	4.68065	5.14991	5.29075	4.89632	26
10600581	10600581	4930480E11Rik	-1.17382	0.527	-1.02895	0.931	3.45291	3.2217	3.41174	3.55376	3.42193	3.38305	3.19222	3.08984	3.38305	3.43235	3.63649	3.16638	25
10425503	10425503	4930483J18Rik	-1.1147	0.742	1.02218	0.943	3.80449	3.64784	3.83614	3.83901	3.63758	3.93689	3.3864	3.83901	3.71812	3.68841	3.97702	3.843	25
10409857	10409857	4930486L24Rik	-1.17969	0.816	-1.10656	0.868	4.4248	4.18639	4.27872	4.63018	3.73399	4.91022	4.30953	4.39065	3.85898	4.40581	4.19889	4.23147	30
10599663	10599663	4930502E18Rik	1.0367	0.901	-1.01018	0.966	4.14571	4.1977	4.13109	4.0914	4.16235	4.18337	4.16235	4.39053	4.04023	4.16235	4.16235	4.06858	27
10419162	10419162	4930503E14Rik	-1.3706	0.728	-1.04523	0.967	4.08733	3.63252	4.0235	3.88761	3.4375	4.93687	3.17042	4.15991	3.56722	4.85926	3.85542	3.35582	40
10366735	10366735	4930503E24Rik	-1.07819	0.791	-1.03418	0.923	3.47548	3.36687	3.427	3.42569	3.42193	3.57882	3.5035	3.45144	3.14568	3.68891	3.42569	3.16638	23
10602749	10602749	4930503H13Rik	-1.1523	0.817	-1.0428	0.933	4.07406	3.86954	4.01361	4.01513	3.65029	4.55677	3.49177	4.19117	3.92569	4.09903	3.92569	4.01609	25
10459643	10459643	4930503L19Rik	1.55718	0.291	1.0011	0.999	6.46304	7.10197	6.46463	6.5507	6.63544	6.20298	7.37868	7.18235	6.74487	6.66379	6.65521	6.07489	33
10386173	10386173	4930504O13Rik	-1.12198	0.672	-1.14714	0.613	6.30454	6.13849	6.1065	6.45652	6.08146	6.37563	6.10718	6.15126	6.15702	6.26328	6.13865	5.91757	26
10384930	10384930	4930505A04Rik	-1.00958	0.978	1.09544	0.767	4.19249	4.17874	4.32401	4.10606	4.25748	4.21393	3.96549	4.38131	4.18941	4.17129	4.16211	4.63862	26
10447688	10447688	4930506C21Rik	-1.09309	0.795	-1.14681	0.607	5.44534	5.31693	5.24772	5.56988	5.48909	5.27705	5.5361	5.05261	5.36207	5.05305	5.2265	5.46361	18
10468762	10468762	4930506M07Rik	1.30401	0.632	2.37684	0.18	5.37918	5.76214	6.62822	5.79466	5.54908	4.79381	5.7177	5.8844	5.68431	6.3457	7.4405	6.09847	40
10363557	10363557	4930507D05Rik	-1.01192	0.976	1.06603	0.849	5.04336	5.02627	5.1356	5.14242	4.74866	5.23899	4.99636	5.01881	5.06363	5.06363	5.27955	5.06363	25
10585328	10585328	4930510E17Rik	-1.27795	0.666	-1.30064	0.525	4.89917	4.54534	4.51995	4.81148	4.45456	5.43148	4.35706	4.46449	4.81447	4.41224	4.57305	4.57456	26
10443369	10443369	4930511I11Rik	-1.01383	0.96	-1.04026	0.874	4.66973	4.64992	4.61279	4.78934	4.5389	4.68096	4.64832	4.64832	4.65313	4.54174	4.64832	4.64832	32
10519380	10519380	4930511M11Rik	-1.04305	0.913	-1.07238	0.833	4.27091	4.2101	4.1701	4.15709	4.06217	4.59348	4.19685	4.31173	4.12173	4.19971	4.19264	4.11796	32
10574410	10574410	4930513N10Rik	1.08532	0.824	1.23689	0.49	5.4045	5.52262	5.71122	5.59422	5.56001	5.05928	5.56001	5.56001	5.44783	5.71043	5.88791	5.53532	25
10601973	10601973	4930513O06Rik	-1.04338	0.918	1.04677	0.91	3.94729	3.88602	4.01322	4.09108	3.67705	4.07373	3.65604	4.10851	3.89351	4.15781	4.18019	3.70166	28
10532888	10532888	4930515G01Rik	-1.14566	0.744	1.25013	0.651	4.90123	4.70506	5.22331	4.61739	5.27192	4.81438	4.73976	4.87328	4.50213	5.02543	4.87328	5.77121	27
10448184	10448184	4930515G13Rik	-1.10169	0.939	-1.30253	0.784	3.72932	3.58961	3.34801	3.10275	3.0868	4.99842	3.69015	3.75552	3.32315	3.46412	3.16132	3.41859	10
10368475	10368475	4930519F09Rik	1.05593	0.813	1.32322	0.357	4.77553	4.85404	5.17958	4.67646	4.84463	4.80549	4.90301	4.90301	4.75608	4.90301	5.06832	5.56742	19
10606163	10606163	4930519F16Rik	-1.02193	0.951	-1.2944	0.281	4.53933	4.50803	4.16704	4.56027	4.50053	4.55719	4.32006	4.75389	4.45013	4.45013	4.0073	4.04369	39
10524606	10524606	4930519G04Rik	-1.21856	0.61	-1.10675	0.771	4.59148	4.3063	4.44515	4.50471	4.31923	4.9505	4.34919	4.39909	4.17063	4.5738	4.39008	4.37158	38
10589886	10589886	4930520O04Rik	1.22593	0.565	-1.13546	0.812	4.33517	4.62904	4.1519	4.66989	4.23579	4.09982	4.65555	4.693	4.53857	3.64981	4.18086	4.62503	21
10345197	10345197	4930521A18Rik	-1.22123	0.708	-1.08174	0.886	3.21008	2.92174	3.09672	3.03447	2.8153	3.78048	2.86989	3.01852	2.87683	3.2355	3.20473	2.84993	18
10515080	10515080	4930522H14Rik	-1.03884	0.867	1.08482	0.72	3.85574	3.80076	3.97319	3.85574	3.85574	3.85574	3.6908	3.85574	3.85574	3.96666	3.82569	4.12723	25
10532310	10532310	4930522L14Rik	-1.4032	0.288	-1.43067	0.147	9.17303	8.68431	8.65634	9.40019	9.11317	9.00573	8.78932	8.47428	8.78933	8.49194	8.68776	8.78932	30
10532305	10532305	4930522L14Rik	-1.36821	0.329	-1.41374	0.2	9.18891	8.73662	8.6894	9.40544	9.21892	8.94238	8.82885	8.56291	8.81811	8.51195	8.6571	8.89915	26
10350977	10350977	4930523C07Rik	-1.11034	0.722	1.85237	0.0358	6.259	6.108	7.14837	6.24096	6.40909	6.12695	6.02675	6.32158	5.97567	7.10281	6.95734	7.38496	27
10375014	10375014	4930524B15Rik	-1.14723	0.633	-1.24366	0.37	4.47654	4.27838	4.16195	4.56204	4.22952	4.63807	4.32137	4.25689	4.25689	4.20045	4.02852	4.25689	25
10598289	10598289	4930524L23Rik	1.17621	0.787	-1.23392	0.639	4.47099	4.70513	4.16774	4.52254	3.99229	4.89814	4.4551	5.11318	4.54712	3.87304	4.39899	4.23118	25
10607421	10607421	4930524N10Rik	1.06796	0.923	-1.14974	0.763	3.14604	3.2409	2.94474	3.54538	2.63576	3.25699	3.56325	2.83254	3.32691	3.05541	2.72339	3.05541	11
10487190	10487190	4930525F21Rik	-1.21134	0.602	-1.2713	0.402	4.27049	3.99388	3.92418	4.00843	4.18662	4.6164	3.90987	3.99892	4.07285	4.01131	3.92334	3.8379	32
10604157	10604157	4930525M21Rik	1.10117	0.726	1.144	0.681	2.31584	2.45487	2.50992	2.43007	2.11473	2.40271	2.51961	2.51731	2.3277	2.40271	2.2871	2.83996	21
10490745	10490745	4930526D03Rik	1.02056	0.969	1.01145	0.98	4.64526	4.67461	4.66168	5.07233	4.57193	4.29151	4.66168	4.66168	4.70048	4.66168	4.66168	4.66168	29
10360540	10360540	4930527J03Rik	1.03052	0.916	1.08951	0.763	6.87703	6.92041	7.00071	7.06481	6.84527	6.72102	6.8999	6.8999	6.96142	6.8999	6.8999	7.20234	25
10511808	10511808	4930528A17Rik	1.05233	0.889	1.05717	0.905	4.68331	4.75691	4.76352	4.74067	4.5765	4.73277	4.74067	5.03582	4.49423	5.23012	4.39875	4.66168	25
10442606	10442606	4930528F23Rik	-1.14387	0.744	1.25663	0.482	2.57848	2.38455	2.90804	2.5333	2.41572	2.78641	2.28106	2.12166	2.75093	2.54435	3.17218	3.0076	25
10571439	10571439	4930529F22Rik	-1.25826	0.43	-1.16404	0.551	4.79881	4.46738	4.57966	4.9351	4.62429	4.83703	4.4989	4.62429	4.27895	4.47289	4.795	4.4711	25
10476795	10476795	4930529M08Rik	1.06937	0.964	-1.88572	0.45	5.96241	6.05917	5.0473	6.63566	6.58988	4.66168	5.95544	6.64091	5.58115	4.89716	5.16221	5.08252	35
10476782	10476782	4930529M08Rik	-1.08771	0.939	-1.83347	0.276	5.85928	5.73799	4.98471	6.49167	6.03969	5.04649	5.64955	6.4052	5.15922	5.15203	4.82755	4.97455	33
10401852	10401852	4930534B04Rik	1.44129	0.707	-1.11514	0.895	6.69303	7.22039	6.53581	7.24935	7.09414	5.73562	6.89785	7.82144	6.94188	6.66283	6.63971	6.3049	29
10515861	10515861	4930538K18Rik	-1.07709	0.775	-1.28874	0.346	5.51645	5.40931	5.15049	5.63473	5.35057	5.56404	5.35057	5.34417	5.53319	5.24289	5.35057	4.858	29
10449510	10449510	4930539E08Rik	-1.01612	0.962	1.00308	0.992	5.55778	5.53471	5.56222	5.56177	5.37032	5.74125	5.56891	5.4388	5.59641	5.62364	5.4941	5.56891	36
10418164	10418164	4930542C16Rik	-1.01454	0.978	1.02563	0.954	5.04722	5.02639	5.08373	5.19514	4.74296	5.20356	5.16439	4.70073	5.21405	5.31547	5.16439	4.77135	25
10538829	10538829	4930544G11Rik	1.13791	0.561	1.07808	0.721	3.67988	3.86626	3.78834	3.60534	3.64365	3.79064	3.79064	3.92525	3.8829	3.79064	3.83303	3.74134	25
10407300	10407300	4930544M13Rik	-1.08242	0.84	-1.03344	0.932	5.01818	4.90392	4.97073	4.94973	4.73946	5.36535	4.81521	4.95599	4.94056	5.03107	4.94056	4.94056	30
10515211	10515211	4930544O15Rik	1.0027	0.992	1.08416	0.72	4.82039	4.82428	4.93697	4.84009	4.836	4.78509	4.84009	4.77294	4.85982	4.84009	4.87026	5.10055	25
10459614	10459614	4930546C10Rik	-1.02976	0.951	-1.08458	0.852	5.51027	5.46796	5.39314	5.50772	5.17943	5.84366	5.31458	5.56115	5.52816	5.57446	5.50772	5.09723	26
10504983	10504983	4930547C10Rik	-1.07359	0.865	1.02198	0.959	3.15545	3.05301	3.18681	2.84347	3.10349	3.5194	3.02293	3.14011	2.99598	3.30597	3.15098	3.10349	25
10362669	10362669	4930547M16Rik	-1.18948	0.505	-1.33693	0.277	7.23711	6.98678	6.81819	7.39623	7.13481	7.1803	7.01827	7.09242	6.84966	6.95784	6.98475	6.51197	26
10371591	10371591	4930547N16Rik	2.12209	0.205	1.97111	0.0729	5.06579	6.15128	6.0448	4.95727	5.54356	4.69655	5.88164	6.59547	5.97672	6.04386	6.07644	6.0141	33
10424064	10424064	4930548G14Rik	-1.11833	0.798	-1.179	0.564	3.25084	3.0895	3.01328	3.17886	2.99739	3.57628	3.0026	2.88113	3.38476	2.99699	3.0076	3.03524	25
10520796	10520796	4930548H24Rik	-1.02544	0.914	1.03102	0.901	4.95294	4.91669	4.99702	4.97855	4.8596	5.02068	4.86795	4.94049	4.94164	4.9116	5.06997	5.00948	30
10509253	10509253	4930549C01Rik	-1.07087	0.825	-1.146	0.633	5.68457	5.58579	5.48797	5.93466	5.4825	5.63656	5.59154	5.53485	5.631	5.29545	5.55688	5.61158	26
10585347	10585347	4930550C14Rik	-1.08723	0.777	-1.47503	0.136	5.48673	5.36607	4.92598	5.57319	5.36636	5.52063	5.59859	5.29298	5.20665	4.81805	5.2187	4.74119	26
10599822	10599822	4930550L24Rik	1.05901	0.884	-1.01784	0.961	3.83419	3.9169	3.80868	3.8112	3.56797	4.12339	3.97702	3.75067	4.023	3.76022	3.88321	3.7826	25
10417446	10417446	4930555G01Rik	-1.18723	0.883	-1.06815	0.954	6.75174	6.50414	6.65663	6.66206	5.85045	7.74272	6.10957	7.07893	6.32393	7.30795	6.66206	5.99989	63
10417452	10417452	4930555G01Rik	-1.18723	0.883	-1.06815	0.954	6.75174	6.50414	6.65663	6.66206	5.85045	7.74272	6.10957	7.07893	6.32393	7.30795	6.66206	5.99989	63
10509039	10509039	4930555I21Rik	-1.19689	0.873	-1.86025	0.374	6.74577	6.48648	5.85027	7.26998	7.13242	5.83492	6.89912	6.87417	5.68615	5.25504	6.05327	6.24251	27
10423919	10423919	4930555K19Rik	1.2219	0.45	1.22715	0.387	3.59011	3.87924	3.88542	3.71623	3.65258	3.40151	3.79064	3.84781	3.99926	3.79064	3.79064	4.07498	11
10451708	10451708	4930556A20Rik	1.01769	0.98	1.13116	0.799	4.09862	4.12391	4.27641	4.15373	3.70161	4.44051	3.68247	4.45094	4.23834	4.67254	4.16175	3.99495	25
10488584	10488584	4930556L07Rik	1.07165	0.766	1.10249	0.735	5.39597	5.49581	5.53673	5.4029	5.4029	5.38212	5.65795	5.42658	5.4029	5.6616	5.71301	5.23559	26
10598601	10598601	4930557A04Rik	-1.07237	0.79	-1.05012	0.853	4.94929	4.84849	4.87874	4.87874	4.82067	5.14847	4.87874	4.87874	4.78798	4.87874	4.87874	4.87874	25
10408241	10408241	4930558J22Rik	-1.12698	0.729	-1.08625	0.809	2.64211	2.46965	2.52275	2.46965	2.46965	2.98704	2.46965	2.46965	2.46965	2.44607	2.46965	2.65252	25
10359473	10359473	4930558K02Rik	-1.11445	0.797	-1.22834	0.576	3.73898	3.58265	3.44228	3.55254	3.55254	4.11186	3.40029	3.79511	3.55254	3.64377	3.55254	3.13051	29
10567524	10567524	4930560O18Rik	1.39513	0.554	1.1751	0.697	3.29935	3.77974	3.53213	3.55383	2.77139	3.57283	4.11856	3.64784	3.57283	3.57283	3.57283	3.45072	25
10433302	10433302	4930562C15Rik	-1.07272	0.838	-1.15565	0.559	3.83137	3.7301	3.62266	3.74161	3.67682	4.07567	3.91962	3.6139	3.65678	3.53709	3.62431	3.70658	31
10359303	10359303	4930562F07Rik	-1.12291	0.834	1.96404	0.0441	5.79265	5.6254	6.76647	5.78767	6.1327	5.45756	5.4069	6.06073	5.40856	6.77879	6.7232	6.79742	26
10440985	10440985	4930563D23Rik	-1.1198	0.804	-1.22667	0.462	4.59585	4.4326	4.3011	4.35676	4.70155	4.72924	4.80039	4.41285	4.08456	4.072	4.50897	4.32232	27
10378065	10378065	4930563E22Rik	-1.15759	0.585	-1.07756	0.781	5.65421	5.44309	5.54644	5.73918	5.44649	5.77697	5.5283	5.41614	5.38482	5.6791	5.45393	5.50629	26
10416488	10416488	4930564B18Rik	-1.03371	0.883	1.06651	0.774	4.10937	4.06153	4.20226	4.10937	4.10937	4.10937	4.10937	3.96586	4.10937	4.10937	4.34871	4.14871	25
10451079	10451079	4930564C03Rik	-1.09562	0.708	-1.08741	0.723	5.81277	5.68102	5.69188	5.79382	5.88964	5.75485	5.51753	5.76277	5.76277	5.69979	5.53236	5.84348	25
10495077	10495077	4930564D02Rik	1.1229	0.721	1.03084	0.93	4.86913	5.03636	4.91295	4.97078	4.59591	5.04069	4.89116	5.06399	5.15393	4.97078	4.76293	5.00515	26
10533444	10533444	4930565B19Rik	-1.07665	0.861	1.00526	0.989	6.15309	6.04654	6.16066	6.22228	6.42212	5.81486	6.22363	5.88335	6.03265	6.12881	6.12881	6.22436	25
10604918	10604918	4930567H17Rik	-1.16926	0.653	-1.09723	0.73	3.7108	3.4852	3.57693	3.80074	3.44987	3.88179	3.28671	3.50065	3.66825	3.58515	3.58515	3.5605	26
10482045	10482045	4930568D16Rik	-1.13525	0.681	-1.05775	0.863	3.55887	3.37587	3.47787	3.42193	3.42193	3.83275	3.42193	3.42193	3.28374	3.38852	3.42193	3.62316	25
10557315	10557315	4930571K23Rik	-1.04373	0.841	-1.04504	0.872	4.82065	4.75891	4.75709	4.75891	4.80039	4.90265	4.75891	4.75891	4.75891	4.6083	4.71806	4.94492	25
10424667	10424667	4930572J05Rik	1.17916	0.5	1.3702	0.431	4.74955	4.98731	5.20394	4.66073	4.66324	4.92469	4.99283	4.92469	5.04441	4.85124	5.00898	5.75161	25
10603796	10603796	4930578C19Rik	-1.01553	0.973	-1.08006	0.737	4.32777	4.30553	4.21665	4.32222	4.33887	4.32222	3.97077	4.32222	4.6236	4.32222	4.04369	4.28405	25
10420798	10420798	4930578I06Rik	1.03883	0.867	1.07297	0.758	5.04337	5.09833	5.14498	5.0208	4.99949	5.10983	5.16677	5.01839	5.10983	5.1554	5.01024	5.2693	29
10483536	10483536	4930578N16Rik	1.03095	0.963	-1.21508	0.779	6.62746	6.67144	6.34642	6.91599	6.93351	6.03289	6.62088	6.69128	6.70217	5.75844	6.32524	6.95557	27
10514429	10514429	4930579C15Rik	-1.18576	0.624	-1.09755	0.81	4.16726	3.92145	4.03297	4	3.99275	4.50904	3.89071	3.90997	3.96366	4.30749	3.86285	3.92858	32
10502395	10502395	4930579F01Rik	-1.24474	0.443	-1.13385	0.615	4.53481	4.21896	4.35357	4.7693	4.32953	4.50559	4.2365	4.16066	4.25972	4.32953	4.33488	4.3963	25
10415092	10415092	4930579G18Rik	-1.03325	0.914	-1.49801	0.258	7.2268	7.17961	6.64376	7.38671	7.20597	7.08773	7.05075	7.31418	7.1739	7.06935	6.64535	6.21658	26
10526101	10526101	4930579G22Rik	1.07839	0.747	1.28383	0.694	6.72721	6.83609	7.08767	6.75658	6.68243	6.74263	6.99512	6.75658	6.75658	6.55017	6.75658	7.95627	27
10492679	10492679	4930579G24Rik	1.17729	0.521	1.35856	0.452	6.44599	6.68146	6.88806	6.64841	6.34732	6.34222	6.70243	6.67869	6.66324	6.51495	6.71914	7.43009	26
10595895	10595895	4930579K19Rik	1.02896	0.912	1.15037	0.739	5.69591	5.7371	5.898	5.69591	5.69591	5.69591	5.89521	5.63672	5.67936	5.58029	5.69591	6.4178	31
10584187	10584187	4930581F22Rik	-1.15526	0.696	-1.46389	0.272	5.71518	5.50696	5.16538	5.4991	6.08626	5.56016	5.4808	5.48497	5.55511	4.87137	5.16611	5.45864	26
10452445	10452445	4930583I09Rik	-1.16301	0.579	-1.12707	0.606	5.35524	5.13738	5.18267	5.33415	5.23805	5.49352	5.20159	5.25204	4.95852	5.23873	5.28646	5.02281	28
10556613	10556613	4930583K01Rik	-1.12353	0.823	-1.24277	0.575	5.58253	5.41449	5.26897	5.59704	5.18904	5.9615	5.65529	5.47756	5.11062	4.99899	5.37337	5.43455	26
10528827	10528827	4930584F24Rik	-1.02213	0.964	1.07969	0.842	3.74279	3.71122	3.85341	3.81164	3.3869	4.02984	3.57643	3.66561	3.89163	3.81164	4.01114	3.73745	24
10527658	10527658	4930588N13Rik	1.47668	0.611	-1.32369	0.682	5.31833	5.88068	4.91376	5.95434	5.49588	4.50476	5.76395	6.07869	5.7994	4.50107	5.2404	4.99982	30
10540148	10540148	4930590J08Rik	-1.08722	0.826	1.02718	0.94	5.48067	5.36002	5.51936	5.65747	5.17322	5.61132	5.46227	5.46227	5.15551	5.46227	5.46227	5.63353	37
10479270	10479270	4930591A17Rik	-1.03836	0.923	-1.05592	0.867	4.50221	4.44791	4.42371	4.55597	4.4137	4.53696	4.71987	4.14571	4.47814	4.13052	4.60364	4.53696	25
10417208	10417208	4930594M22Rik	1.19325	0.507	1.06796	0.772	6.38562	6.64052	6.48048	6.46811	6.32614	6.36262	6.6235	6.46811	6.82994	6.46811	6.37275	6.60057	25
10605561	10605561	4930595M18Rik	-1.19796	0.505	-1.10514	0.641	3.71705	3.45647	3.57283	3.71387	3.57283	3.86446	3.29895	3.49764	3.57283	3.57283	3.57283	3.57283	25
10418982	10418982	4930596D02Rik	-1.2039	0.558	-1.17248	0.595	5.26328	4.99556	5.03372	5.26957	5.00971	5.51056	4.94237	5.07907	4.96525	5.07907	5.19543	4.82666	27
10537426	10537426	4930599N23Rik	1.01818	0.949	-1.05941	0.849	4.73598	4.76198	4.65272	4.87752	4.62319	4.70724	4.83213	4.70724	4.74657	4.46706	4.62319	4.8679	25
10599863	10599863	4931400O07Rik	-1.12733	0.74	-1.20744	0.606	3.47746	3.30455	3.2055	3.29414	3.29414	3.84409	3.29414	3.29414	3.32537	3.26082	2.91695	3.43874	26
10413180	10413180	4931403M11Rik	1.04362	0.913	-1.20588	0.607	4.84507	4.90667	4.57499	4.57987	4.80039	5.15495	4.95918	4.80039	4.96042	4.24191	4.69144	4.79162	25
10562696	10562696	4931406B18Rik	-1.12421	0.793	1.01985	0.964	4.75937	4.59046	4.78773	4.90682	4.33692	5.03436	4.41162	4.74719	4.61258	4.7696	4.70649	4.8871	32
10591022	10591022	4931406C07Rik	-1.02211	0.939	1.00311	0.992	9.08487	9.05332	9.08935	8.93207	9.24875	9.07379	8.98835	9.07379	9.09781	9.02978	9.07379	9.16449	36
10413216	10413216	4931406H21Rik	1.21143	0.701	-1.71931	0.336	6.33556	6.61227	5.55374	6.41208	6.47815	6.11646	6.3976	6.32933	7.10988	6.33645	5.44871	4.87605	26
10562368	10562368	4931406P16Rik	-1.01326	0.966	1.39108	0.276	7.99583	7.97683	8.47204	7.99858	8.14417	7.84473	8.02316	7.87722	8.03011	8.09245	8.69219	8.63147	26
10522908	10522908	4931407G18Rik	-1.19575	0.659	1.01606	0.974	4.26688	4.00897	4.28987	4.14116	4.20831	4.45118	4.20831	4.19007	3.62851	4.72405	4.20831	3.93725	26
10436809	10436809	4931408A02Rik	1.34294	0.212	1.63318	0.0421	5.5039	5.92929	6.21158	5.50643	5.45604	5.54923	5.775	5.96042	6.05245	6.02896	6.37167	6.23411	39
10353669	10353669	4931408C20Rik	1.03531	0.937	1.04071	0.911	4.2433	4.29336	4.30087	4.33746	4.03897	4.35347	3.97702	4.56561	4.33746	4.43179	4.44438	4.02643	25
10528630	10528630	4931409K22Rik	1.03597	0.873	1.05903	0.787	4.03646	4.08744	4.1192	3.94827	4.09965	4.06146	4.07377	4.09965	4.08889	4.09965	4.09965	4.15829	33
10419803	10419803	4931414P19Rik	1.33439	0.384	1.03043	0.951	4.80507	5.22125	4.84832	4.80133	5.07189	4.54198	5.0927	5.2658	5.30526	4.49557	4.84535	5.20403	26
10545524	10545524	4931417E11Rik	-1.13689	0.588	-1.03786	0.872	4.63165	4.44655	4.57803	4.57803	4.57803	4.73888	4.57803	4.36877	4.39286	4.57803	4.57803	4.57803	25
10546953	10546953	4931417G12Rik	-1.00391	0.992	1.0484	0.872	4.31428	4.30866	4.38247	4.55534	4.15019	4.23732	4.33746	4.25107	4.33746	4.38872	4.33746	4.42124	27
10469755	10469755	4931423N10Rik	-1.07809	0.718	-1.02559	0.922	2.85625	2.74777	2.81979	2.78455	2.91879	2.86543	2.78455	2.78455	2.67421	2.78455	2.73224	2.94259	27
10581188	10581188	4931428F04Rik	-1.08531	0.702	-1.14761	0.564	5.05327	4.93515	4.85463	5.13702	5.08056	4.94222	4.94222	4.94222	4.92102	4.65011	4.90023	5.01356	28
10353721	10353721	4931428L18Rik	-1.09083	0.88	1.02241	0.971	4.84731	4.72189	4.87929	4.74767	4.41429	5.37996	4.74767	4.84101	4.57697	4.74767	5.2419	4.64829	41
10592493	10592493	4931429I11Rik	1.10177	0.832	-1.29995	0.353	5.47159	5.61142	5.09313	5.60014	5.52826	5.28635	5.68763	5.93448	5.21214	4.94028	4.9291	5.41001	27
10593177	10593177	4931429L15Rik	-1.02498	0.909	-1.00939	0.971	5.147	5.11141	5.13351	5.13508	5.13419	5.17172	5.06584	5.13419	5.13419	5.25652	5.00984	5.13419	26
10409044	10409044	4931429P17Rik	1.05358	0.895	-1.07451	0.826	4.96251	5.03781	4.85883	4.9203	4.70566	5.26157	4.98557	4.9203	5.20755	4.82013	4.9203	4.83605	30
10529480	10529480	4931431C16Rik	1.08304	0.757	-1.13166	0.543	6.07826	6.19334	5.89982	6.04918	6.13642	6.04918	6.3704	6.01626	6.19338	5.75376	5.97373	5.97197	28
10566304	10566304	4931431F19Rik	1.01601	0.969	-1.01599	0.971	4.61201	4.63493	4.58913	4.8564	4.29637	4.68326	4.6311	4.64258	4.6311	4.86134	4.57233	4.33371	25
10384883	10384883	4931440F15Rik	1.40633	0.173	-1.15299	0.578	5.11312	5.60505	4.90774	5.20333	4.93269	5.20333	5.59003	5.57417	5.65096	5.06993	4.94439	4.70889	15
10374929	10374929	4931440F15Rik	-1.05993	0.862	-1.06914	0.826	5.32144	5.23747	5.22499	5.17783	5.17783	5.60867	5.17339	5.24632	5.2927	5.17783	5.24858	5.24858	13
10357927	10357927	4931440L10Rik	-1.10601	0.668	-1.0993	0.728	4.07352	3.92816	3.93694	4.18473	3.99544	4.0404	3.81029	3.99544	3.97874	4.07125	4.0505	3.68908	25
10498526	10498526	4931440P22Rik	-1.05007	0.832	-1.13794	0.581	5.71766	5.64717	5.53123	5.82763	5.66267	5.66267	5.70355	5.57529	5.66267	5.33956	5.573	5.68114	25
10389754	10389754	4932411E22Rik	1.0318	0.948	-1.4486	0.235	5.75743	5.80259	5.22277	6.01483	5.87471	5.38275	5.62004	5.86581	5.9219	5.31561	5.34096	5.01175	25
10409790	10409790	4932411G14Rik	-1.02019	0.957	1.00395	0.991	4.53581	4.50697	4.5415	4.63422	4.26604	4.70718	4.42158	4.57263	4.52671	4.57109	4.52671	4.52671	26
10606583	10606583	4932411N23Rik	-1.22179	0.459	-1.19487	0.388	4.03465	3.74565	3.7778	4.18861	3.9242	3.99115	3.83337	3.83337	3.57021	3.66667	3.83337	3.83337	29
10439520	10439520	4932412D23Rik	-1.48716	0.329	-1.44777	0.259	4.60543	4.03287	4.0716	4.57267	4.25686	4.98677	4.13073	3.91418	4.0537	4.1724	4.16832	3.87408	26
10384595	10384595	4932414J04Rik	-1.20446	0.819	1.07564	0.919	4.45923	4.19084	4.56442	4.41095	3.80252	5.16422	3.75063	4.41095	4.41095	4.56328	4.35863	4.77135	17
10472469	10472469	4932414N04Rik	-1.06213	0.93	-1.14091	0.8	3.29931	3.21235	3.10912	3.16638	2.8239	3.90763	3.0263	3.16638	3.44436	3.14481	3.01617	3.16638	29
10445935	10445935	4932415M13Rik	1.00147	0.998	1.01597	0.963	3.20365	3.20577	3.22651	3.21271	2.95717	3.44108	3.1383	3.26631	3.21271	3.31777	3.21271	3.14906	29
10574508	10574508	4932416K20Rik	1.05537	0.875	1.09685	0.715	4.56901	4.64676	4.70237	4.68679	4.33343	4.68679	4.73895	4.45607	4.74525	4.73354	4.68679	4.68679	19
10480939	10480939	4932418E24Rik	-1.13619	0.706	-1.24691	0.397	6.04696	5.86275	5.7286	6.34921	5.86772	5.92397	5.86772	5.9811	5.73944	5.73427	5.63617	5.81537	30
10525487	10525487	4932422M17Rik	1.26569	0.564	-2.18526	0.0509	7.25064	7.59057	6.12284	7.4585	7.44268	6.85075	7.49421	7.52978	7.74771	5.89849	6.43185	6.03817	25
10439424	10439424	4932425I24Rik	1.06867	0.96	-1.74993	0.556	6.27389	6.36972	5.4666	7.22246	6.49686	5.10237	6.20719	6.68874	6.21322	4.86003	5.45325	6.08653	34
10531479	10531479	4932430I15Rik	1.27103	0.739	4.33375	0.00867	5.30759	5.65359	7.4232	5.15459	5.56696	5.20121	4.86935	6.05029	6.04113	6.94063	7.76113	7.56785	28
10551750	10551750	4932431P20Rik	-1.02181	0.922	-1.07928	0.734	4.71525	4.68412	4.60518	4.68679	4.68412	4.77484	4.68412	4.68412	4.68412	4.68412	4.67911	4.45232	25
10392787	10392787	4932435O22Rik	1.02062	0.955	-1.04844	0.89	4.97441	5.00385	4.90616	4.98201	4.73349	5.20773	5.04754	4.98201	4.98201	5.01513	4.98201	4.72135	26
10491597	10491597	4932438A13Rik	1.15655	0.619	-1.5077	0.214	8.67544	8.88528	8.0831	8.86141	8.73736	8.42756	8.9426	8.84965	8.86358	8.28032	8.28051	7.68846	25
10491629	10491629	4932438A13Rik	-1.0127	0.97	-1.37615	0.18	8.02462	8.00641	7.56398	7.97487	8.2246	7.87438	7.89968	8.07433	8.04523	7.6119	7.69716	7.38289	48
10491625	10491625	4932438A13Rik	1.09764	0.737	-1.35915	0.201	8.49414	8.62854	8.05143	8.48551	8.65615	8.34076	8.53734	8.78546	8.56281	8.20776	8.10723	7.8393	25
10491605	10491605	4932438A13Rik	1.03963	0.939	-1.35326	0.37	7.38166	7.43773	6.94522	7.27605	7.73091	7.13802	7.28594	7.7413	7.28594	6.86962	7.24417	6.72187	25
10491621	10491621	4932438A13Rik	1.17182	0.579	-1.27944	0.277	7.38136	7.61011	7.02585	7.3066	7.58978	7.2477	7.46841	7.70927	7.65265	6.87971	7.10526	7.09257	25
10491617	10491617	4932438A13Rik	-1.10757	0.739	-1.23936	0.562	7.73013	7.58272	7.42053	7.89965	7.65587	7.63486	7.40848	7.53673	7.80295	7.61636	7.6903	6.95494	25
10491627	10491627	4932438A13Rik	1.12049	0.79	-1.20643	0.607	8.01417	8.1783	7.74343	8.18004	8.25051	7.61197	7.99206	8.23032	8.31253	7.72969	7.97012	7.53048	25
10491609	10491609	4932438A13Rik	-1.02879	0.941	-1.16159	0.71	9.10424	9.06329	8.88814	9.27837	8.96102	9.07332	8.84511	9.30501	9.03977	8.91337	9.28391	8.46714	25
10491564	10491564	4932438A13Rik	1.13415	0.672	-1.08903	0.772	7.93097	8.11258	7.80793	7.95166	8.11649	7.72476	8.05561	8.25967	8.02247	7.83201	7.96626	7.62551	30
10491623	10491623	4932438A13Rik	1.2637	0.477	-1.04781	0.89	7.80097	8.13863	7.73359	7.90647	7.99017	7.50627	8.20135	8.20563	8.0089	7.85177	7.70779	7.64121	25
10491607	10491607	4932438A13Rik	1.07914	0.828	-1.01132	0.969	6.93254	7.04242	6.91629	6.98461	6.98461	6.82838	6.98461	7.33571	6.80692	6.94613	7.04597	6.75678	25
10440903	10440903	4932438H23Rik	-1.05963	0.813	-1.26261	0.381	6.89245	6.80889	6.55604	6.94839	6.88352	6.84543	6.69428	6.9622	6.77019	6.25433	6.59406	6.81974	30
10405842	10405842	4932441B19Rik	-1.0625	0.929	-1.35714	0.454	4.53413	4.44668	4.09356	4.43633	4.0809	5.08517	4.15303	4.47905	4.70795	4.07412	4.15058	4.056	28
10391863	10391863	4933400C05Rik	-1.03686	0.888	-1.03327	0.9	3.98181	3.92959	3.93459	3.92148	3.87496	4.149	3.94581	3.92148	3.92148	3.90487	3.97743	3.92148	26
10355134	10355134	4933402D24Rik	-1.00039	1	-1.15943	0.662	4.55956	4.559	4.34614	4.44628	4.32691	4.90549	4.50806	4.66086	4.50806	4.36441	4.53089	4.14313	26
10599858	10599858	4933402E13Rik	-1.31981	0.614	1.0272	0.969	4.06516	3.66483	4.10388	3.81102	3.72849	4.65598	3.75746	3.71885	3.51818	4.52237	4.08375	3.70553	25
10573696	10573696	4933402J07Rik	-1.25232	0.616	-1.25426	0.487	4.31393	3.98933	3.9871	4.28015	3.99114	4.67052	4.25689	3.91288	3.79822	4.16164	3.96125	3.8384	26
10568496	10568496	4933402N03Rik	1.0678	0.861	1.12764	0.79	4.08014	4.17478	4.25344	4.1676	3.74328	4.32953	4.1676	4.18912	4.1676	4.6517	4.17213	3.93649	25
10387651	10387651	4933402P03Rik	1.03033	0.911	1.07639	0.808	5.05079	5.0939	5.15698	5.07981	4.88946	5.1831	5.13259	5.06931	5.07981	5.07981	4.99205	5.39909	25
10459604	10459604	4933403F05Rik	1.10713	0.647	1.22091	0.279	7.77588	7.9227	8.06383	7.75009	7.84601	7.73153	7.81789	8.01951	7.93072	8.06658	7.96067	8.16424	25
10576559	10576559	4933403G14Rik	1.12058	0.646	-1.29465	0.561	5.61864	5.78288	5.24608	5.70872	5.51048	5.63672	5.83183	5.63672	5.88009	4.70226	5.27211	5.76386	25
10438042	10438042	4933404G15Rik	-1.09027	0.769	-1.15041	0.532	3.17354	3.04885	2.97139	3.0503	3.09172	3.3786	3.21951	2.93957	2.98746	3.03438	2.96151	2.91828	28
10472694	10472694	4933404M02Rik	-1.13418	0.827	1.1905	0.743	6.18649	6.00484	6.43806	6.43179	6.54197	5.58571	5.98881	6.11194	5.91378	6.11026	6.51363	6.69029	42
10574872	10574872	4933405L10Rik	-1.0042	0.99	-1.17718	0.654	6.3171	6.31105	6.08176	6.442	6.25465	6.25465	6.18779	6.30098	6.44438	6.19822	6.39729	5.64978	25
10553471	10553471	4933405O20Rik	1.13111	0.802	1.07458	0.882	4.08238	4.26013	4.18615	4.30996	3.57283	4.36436	4.21346	4.38219	4.18472	4.17105	4.37161	4.01579	25
10475427	10475427	4933406J08Rik	-1.10684	0.728	-1.10027	0.724	3.45963	3.31319	3.32177	3.3252	3.34374	3.70996	3.22573	3.33924	3.37458	3.22562	3.39595	3.34374	28
10349997	10349997	4933406M09Rik	-1.20953	0.65	-1.16058	0.686	4.44779	4.17335	4.23295	4.25689	4.25689	4.8296	4.30995	3.9532	4.25689	3.99419	4.25689	4.44777	27
10575777	10575777	4933407C03Rik	1.4161	0.244	-1.07594	0.774	8.08178	8.5837	7.97618	8.0593	8.28338	7.90267	8.46477	8.75523	8.53111	7.95921	7.95818	8.01116	42
10575775	10575775	4933407C03Rik	1.34463	0.302	1.04193	0.9	7.52515	7.95235	7.58441	7.37864	7.74762	7.44918	7.84079	8.08823	7.92804	7.64994	7.39056	7.71272	25
10507903	10507903	4933407E24Rik	-1.00971	0.982	-1.13166	0.688	6.21394	6.2	6.0355	6.47827	6.15601	6.00754	6.18786	6.06974	6.34239	6.13243	6.16191	5.81215	25
10521068	10521068	4933407H18Rik	1.55994	0.185	-1.32731	0.237	6.41617	7.05765	6.00766	6.52335	6.53011	6.19504	6.93596	7.2979	6.9391	5.87431	6.18313	5.96555	32
10585940	10585940	4933407I18Rik	1.05078	0.933	1.01949	0.971	4.82172	4.89318	4.84956	5.00453	4.275	5.18563	5.01881	4.89071	4.77001	4.75287	5.0091	4.78672	25
10347988	10347988	4933407L21Rik	-1.05714	0.885	-1.62142	0.256	7.04543	6.96527	6.34818	6.88234	7.37161	6.88234	7.10127	6.88234	6.91218	5.94008	6.22211	6.88234	23
10381770	10381770	4933407P14Rik	1.02687	0.933	1.02019	0.948	5.06529	5.10354	5.09413	5.22889	4.8454	5.12157	5.15183	5.04439	5.11439	5.05361	5.11439	5.11439	30
10458130	10458130	4933408B17Rik	1.99996	0.17	-1.10406	0.772	4.69892	5.69889	4.5561	4.6974	4.36767	5.0317	5.39284	5.64576	6.05808	4.52531	4.57294	4.57007	26
10365812	10365812	4933408J17Rik	-1.01481	0.978	1.04941	0.909	5.10087	5.07966	5.17045	4.69995	5.15669	5.44598	5.15669	4.97247	5.10983	5.1885	5.16617	5.15669	25
10472449	10472449	4933409G03Rik	-1.16039	0.708	-1.26257	0.395	3.66153	3.44691	3.32517	3.71945	3.38305	3.88208	3.3119	3.7411	3.28774	3.48382	3.33257	3.15911	33
10504148	10504148	4933409K07Rik	2.56148	0.714	-4.51441	0.34	8.60663	9.9636	6.43209	8.51055	10.8665	6.4428	8.5758	11.5003	9.81474	6.48587	6.51058	6.29981	56
10504178	10504178	4933409K07Rik	2.61811	0.709	-4.31558	0.358	8.60144	9.98997	6.49189	8.48351	10.8744	6.44646	8.59116	11.5453	9.83343	6.51794	6.60249	6.35523	55
10504169	10504169	4933409K07Rik	2.44989	0.718	-4.01873	0.351	8.53646	9.82917	6.52972	8.36076	10.6979	6.55072	8.42444	11.382	9.68107	6.59682	6.64305	6.34928	55
10512327	10512327	4933409K07Rik	2.39569	0.719	-3.81781	0.364	8.4912	9.75164	6.55846	8.32561	10.6195	6.52851	8.37901	11.2528	9.62316	6.64465	6.65162	6.37911	60
10504139	10504139	4933409K07Rik	2.30314	0.708	-3.71193	0.333	8.28268	9.48628	6.39051	8.14892	10.2416	6.45748	8.20717	10.8131	9.43856	6.28261	6.54196	6.34695	75
10504137	10504137	4933409K07Rik	2.44276	0.581	-2.53542	0.304	7.74434	9.03285	6.40211	7.78675	8.95589	6.49037	7.90238	10.1208	9.07534	6.38424	6.1298	6.69229	25
10504201	10504201	4933409K07Rik	2.44276	0.581	-2.53542	0.304	7.74434	9.03285	6.40211	7.78675	8.95589	6.49037	7.90238	10.1208	9.07534	6.38424	6.1298	6.69229	25
10512350	10512350	4933409K07Rik	2.44276	0.581	-2.53542	0.304	7.74434	9.03285	6.40211	7.78675	8.95589	6.49037	7.90238	10.1208	9.07534	6.38424	6.1298	6.69229	25
10512352	10512352	4933409K07Rik	2.44276	0.581	-2.53542	0.304	7.74434	9.03285	6.40211	7.78675	8.95589	6.49037	7.90238	10.1208	9.07534	6.38424	6.1298	6.69229	25
10369038	10369038	4933411G06Rik	-1.11466	0.8	1.08592	0.861	2.75731	2.60071	2.87623	2.64008	2.45079	3.18105	2.52196	2.64008	2.64008	2.65113	2.81079	3.16677	25
10527164	10527164	4933411G11Rik	-1.19631	0.733	1.02549	0.97	3.76668	3.50809	3.803	3.95513	3.31472	4.03019	3.6931	3.14176	3.68942	4.37011	3.72112	3.31777	19
10463209	10463209	4933411K16Rik	-1.23536	0.578	-1.26214	0.47	5.54003	5.2351	5.20416	5.49512	5.90122	5.22374	5.22374	5.25781	5.22374	5.05302	5.1953	5.36416	25
10571647	10571647	4933411K20Rik	1.3529	0.455	1.26778	0.521	6.7695	7.20555	7.1118	6.80844	7.11527	6.38478	7.27248	7.2289	7.11527	6.84182	7.19326	7.30032	30
10464407	10464407	4933412A08Rik	-1.1905	0.767	-1.00799	0.99	6.11277	5.86121	6.1013	6.02956	5.59539	6.71337	5.79725	6.00445	5.78193	6.34737	6.00445	5.95208	25
10428910	10428910	4933412E24Rik	-1.13991	0.605	1.07628	0.78	4.83663	4.64771	4.94268	4.9715	4.7692	4.7692	4.7692	4.65778	4.51615	4.95306	4.7692	5.10579	25
10413270	10413270	4933413J09Rik	1.33314	0.376	1.30947	0.163	4.95468	5.36951	5.34366	5.09391	4.92109	4.84904	5.33062	5.1401	5.63781	5.40507	5.34096	5.28496	27
10353519	10353519	4933415F23Rik	1.02736	0.962	1.05757	0.906	4.57757	4.61652	4.65832	4.64264	4.12782	4.96226	4.50423	4.7266	4.61872	4.53867	4.61872	4.81758	24
10372524	10372524	4933416C03Rik	1.0304	0.906	1.03691	0.882	4.35027	4.39348	4.40256	4.39168	4.20874	4.4504	4.39168	4.41809	4.37067	4.38087	4.43512	4.39168	25
10404566	10404566	4933417A18Rik	1.18815	0.557	1.14302	0.631	4.46481	4.71353	4.65767	4.38357	4.30075	4.71013	4.76543	4.75387	4.62129	4.8399	4.62129	4.51181	26
10495173	10495173	4933421E11Rik	1.12899	0.55	1.12951	0.77	6.76332	6.93835	6.93902	6.79438	6.81279	6.68279	6.96062	6.90352	6.9509	6.43926	7.17661	7.20119	52
10562643	10562643	4933421I07Rik	1.09712	0.879	1.2341	0.605	4.69167	4.82538	4.99512	4.68066	4.24555	5.1488	4.75163	5.16124	4.56328	4.96099	5.15424	4.87013	22
10382523	10382523	4933422H20Rik	1.07333	0.861	1.01182	0.978	4.15479	4.25689	4.17174	4.28276	3.77922	4.40238	4.29448	4.26202	4.21416	4.18069	4.05116	4.28338	30
10549341	10549341	4933424B01Rik	1.02045	0.953	-1.20772	0.486	8.18103	8.21023	7.90874	8.36297	8.21704	7.96306	8.28321	8.21744	8.13004	7.73476	8.13004	7.86143	37
10407024	10407024	4933425L06Rik	-1.03575	0.941	-1.23977	0.442	4.41987	4.36919	4.10981	4.12057	4.49759	4.64147	4.67503	4.26235	4.1702	4.18417	4.20621	3.93903	27
10396919	10396919	4933426M11Rik	1.3136	0.458	3.18323	0.0161	7.43296	7.82649	9.10346	7.36879	7.72249	7.20761	7.9468	7.59509	7.93758	8.86067	9.52502	8.92469	29
10539921	10539921	4933427D06Rik	-1.0485	0.92	-1.03752	0.933	4.43072	4.36239	4.37759	4.76556	4.00758	4.51902	4.31657	4.3853	4.3853	4.31824	4.42922	4.3853	28
10388132	10388132	4933427D14Rik	1.02307	0.942	-1.13743	0.619	6.49227	6.52518	6.3065	6.60872	6.58648	6.28162	6.62626	6.4805	6.46877	6.46128	6.15113	6.30709	40
10424660	10424660	4933427E11Rik	-1.11846	0.688	1.04896	0.872	4.95862	4.79712	5.02759	4.84532	5.14196	4.88859	4.87583	4.87583	4.6397	4.99344	4.88859	5.20073	25
10374739	10374739	4933427E13Rik	1.05312	0.808	-1.02728	0.905	2.34255	2.41721	2.30371	2.39737	2.29367	2.3366	2.43654	2.47851	2.3366	2.30273	2.31805	2.29035	28
10557060	10557060	4933427G17Rik	-1.07854	0.825	-1.01774	0.963	4.58839	4.47931	4.56301	4.43618	4.43286	4.89613	4.40582	4.51448	4.51763	4.7347	4.56166	4.39267	32
10404129	10404129	4933427I18Rik	1.04425	0.944	-1.98219	0.115	7.01179	7.07426	6.02469	7.34971	7.1706	6.51505	6.90719	7.36293	6.95266	5.75423	6.38704	5.9328	25
10390426	10390426	4933428G20Rik	-1.12011	0.636	-1.16886	0.526	5.9516	5.78796	5.7265	5.93779	6.09108	5.82593	5.71203	5.82593	5.82593	5.94658	5.60868	5.62423	26
10499200	10499200	4933430H15Rik	1.05267	0.934	-1.84269	0.0879	6.59731	6.67137	5.7155	6.85905	6.77817	6.15472	6.59603	7.06336	6.35471	5.59106	5.66131	5.89414	30
10505308	10505308	4933430I17Rik	-1.16542	0.671	-1.19796	0.601	5.24119	5.02034	4.98061	5.3043	5.51637	4.90289	4.97169	5.05659	5.03273	4.73537	5.1705	5.03594	34
10501183	10501183	4933431E20Rik	-1.6515	0.0922	-2.75844	0.0233	8.37013	7.64635	6.90628	8.44284	8.48754	8.18001	7.65468	7.57713	7.70724	6.42887	7.12079	7.16917	31
10430574	10430574	4933432B09Rik	1.01668	0.981	-1.4746	0.442	6.47408	6.49795	5.91376	6.81972	6.74204	5.86049	6.48959	6.60321	6.40105	5.50377	5.96822	6.26929	36
10438289	10438289	4933432I09Rik	1.06443	0.837	1.1955	0.467	4.53843	4.62851	4.79604	4.66904	4.28679	4.65946	4.57653	4.65098	4.65803	4.91688	4.71338	4.75787	24
10480621	10480621	4933433C11Rik	-1.11894	0.718	-1.03201	0.934	5.16185	4.99971	5.1164	5.39209	4.88665	5.2068	5.01881	4.9615	5.01881	4.99775	5.01881	5.33263	27
10398124	10398124	4933433P14Rik	1.30302	0.306	2.14444	0.00602	6.25453	6.63639	7.35513	6.22803	6.34556	6.18999	6.43665	6.73625	6.73625	7.37193	7.33871	7.35475	19
10405731	10405731	4933434E20Rik	1.27457	0.389	1.01748	0.956	8.74402	9.09403	8.76901	8.92983	8.76184	8.54038	9.05989	9.21491	9.00729	8.68221	8.77721	8.84762	25
10409986	10409986	4933434E20Rik	1.33669	0.224	1.02573	0.929	8.61506	9.03372	8.6517	8.74284	8.64229	8.46004	9.03062	9.09587	8.97466	8.53486	8.6686	8.75165	27
10573160	10573160	4933434I20Rik	-1.05448	0.799	-1.0029	0.99	3.17674	3.10021	3.17257	3.19745	3.16638	3.16638	3.16638	3.11876	3.01549	3.19209	3.15922	3.16638	33
10382336	10382336	4933434M16Rik	-1.02363	0.949	1.12328	0.7	3.99552	3.96182	4.16323	4.24726	3.80948	3.92981	3.85673	3.96714	4.06159	4.34495	4.17905	3.9657	25
10580582	10580582	4933436C20Rik	1.18879	0.722	-1.38328	0.36	5.47129	5.72079	5.0032	5.80959	5.26724	5.33705	6.04751	5.77781	5.33705	5.06549	4.65123	5.29288	27
10604885	10604885	4933436I01Rik	1.01914	0.958	1.03169	0.895	2.9127	2.94006	2.95771	2.8097	2.96421	2.96421	2.9291	3.16638	2.72469	2.98988	2.96421	2.91905	25
10401743	10401743	4933437F05Rik	1.19008	0.631	1.12655	0.728	4.29992	4.55098	4.47184	4.41376	3.97177	4.51423	4.47871	4.69551	4.47871	4.53038	4.62679	4.25833	34
10376507	10376507	4933439C10Rik	-1.17102	0.683	-1.63511	0.0911	6.29486	6.0671	5.58548	6.48197	6.44382	5.95879	6.28371	5.95879	5.95879	5.45589	5.63583	5.6647	25
10376596	10376596	4933439F18Rik	1.19511	0.663	1.27086	0.555	7.3061	7.56324	7.6519	7.17084	7.72401	7.02345	7.59013	7.55748	7.54211	7.34859	7.62857	7.97855	26
10567739	10567739	4933440M02Rik	1.00524	0.99	1.01975	0.958	4.63346	4.64101	4.66167	4.67266	4.37094	4.85678	4.67266	4.61581	4.63455	4.67266	4.81048	4.50188	27
10528804	10528804	5031410I06Rik	-1.2975	0.832	-1.58293	0.631	6.72384	6.34811	6.06124	6.98529	5.77694	7.4093	5.75072	7.28851	6.00509	6.77407	6.31747	5.09219	43
10528815	10528815	5031410I06Rik	-1.24939	0.855	-1.44132	0.679	6.79583	6.4746	6.26843	7.03706	5.94283	7.40758	5.76965	7.44734	6.20681	6.92333	6.47446	5.40751	47
10416423	10416423	5031414D18Rik	-1.08103	0.728	-1.15521	0.517	4.73595	4.62354	4.52779	4.72198	4.65112	4.83475	4.52714	4.65112	4.69235	4.54475	4.35904	4.67959	26
10528482	10528482	5031425E22Rik	1.11497	0.731	1.13072	0.558	5.97598	6.13299	6.15322	6.01089	6.07921	5.83784	5.88384	6.17703	6.33809	6.10569	6.10569	6.24828	25
10546812	10546812	5031434C07Rik	-1.11352	0.703	-1.20075	0.643	6.07031	5.91519	5.80637	6.01904	5.90747	6.28442	5.80859	5.96849	5.96849	5.96849	6.10637	5.34427	28
10431170	10431170	5031439G07Rik	1.09069	0.719	1.10354	0.728	6.24542	6.37067	6.38756	6.29519	6.14587	6.29519	6.29519	6.29519	6.52161	6.24186	6.25609	6.66472	31
10407876	10407876	5033411D12Rik	-1.04518	0.939	1.26535	0.624	5.54369	5.47995	5.88323	5.03926	5.67408	5.91773	5.63672	5.39243	5.41068	6.28083	5.75953	5.60933	29
10466938	10466938	5033414D02Rik	-1.31701	0.646	1.20392	0.812	7.68013	7.28286	7.94787	7.19356	7.57769	8.26914	7.51466	7.21812	7.1158	7.50221	7.61621	8.72519	28
10411390	10411390	5330416C01Rik	-1.13063	0.683	-1.13936	0.564	4.00183	3.8247	3.81361	3.85289	3.9601	4.19251	3.81862	3.66229	3.9932	3.85289	3.85289	3.73507	26
10501374	10501374	5330417C22Rik	-1.03073	0.897	-1.05565	0.806	5.30967	5.26599	5.23154	5.25468	5.25058	5.42374	5.28862	5.25468	5.25468	5.23224	5.2616	5.20078	44
10439881	10439881	5330426P16Rik	-1.17708	0.621	-1.15711	0.741	7.31644	7.08123	7.10592	7.26917	7.52977	7.1504	6.85445	7.20737	7.18187	6.61698	7.47435	7.22644	25
10497197	10497197	5330432E05Rik	-1.92826	0.44	-1.74391	0.153	6.13223	5.18493	5.32991	6.07115	5.69806	6.62748	4.74767	6.03517	4.77194	5.49828	5.31147	5.17997	17
10456329	10456329	5330437I02Rik	-1.54833	0.381	-1.80899	0.121	5.47941	4.8487	4.62423	4.93755	5.72883	5.77185	4.92293	4.92293	4.70024	4.66256	4.56353	4.64659	32
10542662	10542662	5330439B14Rik	-1.02642	0.96	-1.09956	0.827	5.05267	5.01504	4.91575	5.19517	4.64324	5.3196	5.21529	4.97743	4.85241	5.0838	5.01643	4.64701	26
10542223	10542223	5430401F13Rik	-1.36601	0.699	-1.14984	0.867	4.77926	4.3293	4.57783	4.81183	4.00925	5.51671	4.03244	4.37868	4.57678	5.07574	4.50237	4.15537	25
10477032	10477032	5430405G05Rik	1.02608	0.918	-1.10355	0.659	5.61548	5.65263	5.47333	5.61063	5.49962	5.7362	5.68168	5.65632	5.61989	5.39078	5.42858	5.60064	26
10479925	10479925	5430407P10Rik	1.03432	0.907	-1.13571	0.641	5.95307	6.00175	5.76948	5.93985	5.77737	6.14198	5.97089	6.0165	6.01785	5.78826	5.57343	5.94674	30
10446423	10446423	5430411C19Rik	1.01354	0.971	-1.07664	0.807	5.77718	5.79659	5.67064	5.72483	5.60366	6.00304	5.73111	5.73111	5.92753	5.73111	5.48924	5.79158	25
10456922	10456922	5430411K18Rik	1.21446	0.351	-1.01487	0.953	6.92472	7.20503	6.90343	7.01592	6.90663	6.85162	7.19065	7.2698	7.15465	6.83568	6.97026	6.90434	45
10504419	10504419	5430416O09Rik	-1.07131	0.784	-1.0501	0.84	4.8561	4.75672	4.78557	4.9904	4.81753	4.76039	4.62504	4.81753	4.8276	4.81753	4.81753	4.72166	25
10474807	10474807	5430417L22Rik	1.11313	0.625	1.33637	0.37	5.76241	5.91703	6.18073	5.80287	5.81579	5.66859	5.96268	5.95879	5.82963	5.9647	5.95879	6.6187	25
10558192	10558192	5430419D17Rik	-1.01681	0.963	-1.0335	0.936	5.48071	5.45666	5.43318	5.71969	5.25157	5.47088	5.47088	5.47088	5.42824	5.56249	5.60652	5.13053	46
10406108	10406108	5430425J12Rik	-1.20208	0.49	-1.06898	0.769	4.8697	4.60416	4.77346	4.94818	4.72764	4.93327	4.77843	4.4903	4.54376	4.77843	4.83216	4.70978	26
10349661	10349661	5430435G22Rik	-1.28102	0.359	-1.2101	0.632	5.69722	5.33992	5.42209	5.75791	5.67282	5.66092	5.1078	5.46771	5.44426	4.9965	5.36838	5.90139	27
10572596	10572596	5430437P03Rik	-1.10433	0.777	1.22411	0.646	7.99709	7.85392	8.28882	7.92068	8.32946	7.74113	7.82915	7.88526	7.84736	8.02576	8.07058	8.77012	32
10542267	10542267	5530400C23Rik	-1.07456	0.855	-1.15725	0.73	3.56885	3.46511	3.35816	3.64198	3.38901	3.67557	3.69121	3.55971	3.1444	3.55971	3.65473	2.86002	9
10379505	10379505	5530401A14Rik	-1.12362	0.682	-1.30151	0.251	4.28909	4.12093	3.90891	4.39816	4.41214	4.05697	4.0882	4.21763	4.05697	3.93933	3.78914	3.99826	26
10437443	10437443	5730403B10Rik	-1.10493	0.765	-1.63587	0.0274	9.6613	9.51735	8.95124	9.61205	9.75453	9.61732	9.70095	9.20319	9.64791	8.87985	8.95183	9.02205	25
10423568	10423568	5730407I07Rik	-1.13934	0.744	-1.16693	0.816	6.5417	6.35349	6.31898	6.45713	6.35646	6.81149	6.64306	6.32349	6.09393	6.71776	6.71267	5.52651	25
10465831	10465831	5730408K05Rik	-1.16487	0.604	-1.10268	0.793	6.46068	6.24051	6.31966	6.67359	6.48244	6.226	6.2602	6.17903	6.2823	6.02926	6.32112	6.60859	26
10508178	10508178	5730409E04Rik	-1.10111	0.686	1.11457	0.754	6.30564	6.16669	6.46213	6.25334	6.31475	6.34885	6.25588	6.00627	6.23792	6.17409	6.37236	6.83995	25
10461051	10461051	5730409K12Rik	1.23567	0.369	-1.4863	0.199	6.1152	6.42049	5.54347	6.11051	6.25013	5.98496	6.43728	6.48975	6.33445	5.19209	5.88489	5.55345	26
10549171	10549171	5730419I09Rik	1.13935	0.752	-1.33862	0.409	7.29562	7.48383	6.87487	7.40284	7.57716	6.90685	7.30519	7.55482	7.59148	6.65052	7.15821	6.8159	28
10467328	10467328	5730455O13Rik	1.35833	0.281	-1.11158	0.771	6.1221	6.56394	5.96949	6.12684	6.22519	6.01428	6.3429	6.73428	6.61463	5.8865	6.35387	5.66809	26
10389010	10389010	5730455P16Rik	1.00621	0.988	1.36202	0.174	6.50389	6.51283	6.94964	6.49798	6.72168	6.292	6.43885	6.45292	6.64671	6.91178	7.00597	6.93116	33
10502900	10502900	5730460C07Rik	1.11279	0.7	1.03574	0.873	4.86647	5.02066	4.91713	4.87347	4.80882	4.91713	5.25019	4.89465	4.91713	4.91713	4.91713	4.91713	26
10419082	10419082	5730469M10Rik	-2.05926	0.0736	-2.40362	0.0142	9.6957	8.65357	8.43049	9.51858	9.84131	9.72721	8.66977	8.85874	8.43221	8.58877	8.54461	8.15809	25
10489051	10489051	5730471H19Rik	-1.25447	0.343	1.195	0.435	7.20067	6.87359	7.45768	7.29537	7.05025	7.2564	6.79561	6.85294	6.97223	7.26491	7.56127	7.54687	22
10457888	10457888	5730494M16Rik	1.35695	0.402	-1.61652	0.203	8.15658	8.59695	7.4637	7.94549	8.23901	8.28525	8.49706	8.90859	8.3852	7.0882	7.34582	7.95707	20
10487927	10487927	5730494N06Rik	1.07174	0.825	1.14441	0.514	6.89755	6.9975	7.09216	6.74566	7.02181	6.92518	7.16786	7.03713	6.78752	7.05871	7.06727	7.1505	13
10394802	10394802	5730507C01Rik	1.04896	0.832	1.02729	0.92	5.07757	5.14654	5.11641	5.17951	5.03242	5.02079	5.10387	5.13237	5.20337	5.05404	5.04021	5.25499	8
10502071	10502071	5730508B09Rik	-1.29658	0.47	-1.41706	0.204	5.56272	5.18801	5.05982	5.35876	5.91757	5.41182	5.21283	5.09459	5.25661	5.00999	5.10983	5.05964	29
10384776	10384776	5730522E02Rik	-1.03255	0.929	-1.02182	0.963	6.5499	6.50369	6.51876	6.51195	6.62523	6.51253	6.63546	6.21556	6.66005	6.35216	6.20918	6.99494	25
10504884	10504884	5730528L13Rik	-1.16834	0.463	-1.27664	0.294	6.99632	6.77186	6.64396	6.94772	6.97191	7.06932	6.83863	6.67996	6.79698	6.79701	6.38679	6.74808	31
10358177	10358177	5730559C18Rik	-1.02228	0.93	1.04533	0.866	6.13012	6.09833	6.19408	6.12996	6.12996	6.13042	6.21183	6.11045	5.9727	6.17921	6.03195	6.37107	30
10583459	10583459	5730577I03Rik	1.26611	0.559	-1.0197	0.97	5.01513	5.35554	4.98698	5.14649	5.28763	4.61127	5.26238	5.37261	5.43162	4.73267	4.88705	5.34122	31
10433075	10433075	5730585A16Rik	1.08243	0.757	1.01902	0.934	2.93323	3.0475	2.9604	2.9604	2.89393	2.94535	2.9604	2.93126	3.25085	2.9604	2.9604	2.9604	25
10554325	10554325	5730590G19Rik	1.1357	0.639	1.00219	0.994	6.07512	6.25871	6.07828	6.12944	6.06576	6.03016	6.09423	6.46911	6.21277	5.94369	6.12346	6.16768	46
10358921	10358921	5830403L16Rik	-1.19072	0.554	-1.1231	0.62	5.19551	4.94368	5.02802	5.23425	5.03001	5.32227	4.73978	5.01761	5.07364	5.05747	5.1304	4.89621	28
10558631	10558631	5830411N06Rik	-1.11334	0.706	-1.11334	0.671	5.47192	5.31703	5.31703	5.49328	5.24312	5.67937	5.31703	5.31703	5.31703	5.31703	5.31703	5.31703	35
10512747	10512747	5830415F09Rik	-1.00212	0.993	1.03155	0.89	5.87494	5.87189	5.91976	5.86479	5.87189	5.88815	5.87189	5.87189	5.87189	5.87189	5.89394	5.99344	32
10468525	10468525	5830416P10Rik	1.03223	0.941	1.07663	0.757	5.36746	5.41322	5.47398	5.46227	5.17783	5.46227	5.67259	5.46227	5.1048	5.4974	5.46227	5.46227	25
10493335	10493335	5830417I10Rik	1.07651	0.732	-1.17594	0.404	8.1549	8.26127	7.92109	8.19208	8.17933	8.09329	8.24215	8.17933	8.36232	7.90176	8.05452	7.80699	11
10591035	10591035	5830418K08Rik	1.28674	0.379	-1.12554	0.603	7.37413	7.73786	7.20352	7.43213	7.45955	7.23073	7.7075	7.94475	7.56133	7.32664	7.21678	7.06714	51
10514398	10514398	5830433M19Rik	1.31378	0.463	1.25505	0.438	5.51719	5.91091	5.84493	5.30169	5.89793	5.35194	5.96294	5.91695	5.85285	5.8233	5.85285	5.85865	26
10431946	10431946	5830453K13Rik	-1.0993	0.789	-1.0212	0.955	5.22517	5.08858	5.19491	5.31587	4.90572	5.45391	5.14461	5.14461	4.97652	5.14461	5.14461	5.29551	25
10590323	10590323	5830454E08Rik	-1.20676	0.679	-1.08372	0.765	5.55471	5.28357	5.43872	5.47168	5.76255	5.4299	5.72517	5.06291	5.06264	5.40014	5.57824	5.33776	25
10523111	10523111	5830473C10Rik	1.01158	0.989	-1.0111	0.984	4.16705	4.18367	4.15112	4.02104	3.80758	4.67254	3.90292	4.62704	4.02104	4.39275	4.1787	3.88191	31
10447645	10447645	5830477G23Rik	-1.04722	0.885	-1.0328	0.904	6.80968	6.74311	6.76312	6.8875	6.63062	6.91092	6.62914	6.93556	6.66463	6.81369	6.73784	6.73784	25
10519046	10519046	5930403L14Rik	-1.09107	0.787	-1.09312	0.721	7.14434	7.01859	7.01589	7.23498	7.16222	7.03582	7.19228	6.74107	7.12243	6.92667	6.9107	7.2103	25
10362534	10362534	5930403N24Rik	-1.12681	0.64	-1.37131	0.305	5.88647	5.71422	5.43091	5.94747	5.69358	6.01835	5.7555	5.69358	5.69358	5.69358	5.53631	5.06284	25
10534014	10534014	5930412G12Rik	-1.50131	0.0972	-1.31132	0.168	6.10353	5.51731	5.71251	6.1541	6.02318	6.13331	5.5937	5.44718	5.51104	5.83154	5.7363	5.56969	27
10548176	10548176	5930416I19Rik	1.01422	0.962	1.12398	0.767	7.47186	7.49223	7.64048	7.53779	7.56937	7.30842	7.51715	7.42176	7.53779	7.24664	7.66042	8.01437	25
10498187	10498187	6030405A18Rik	-1.05946	0.895	7.31996	0.0236	4.06446	3.98114	6.9363	3.74148	4.03539	4.41652	4.05314	4.05314	3.83713	6.28473	6.55606	7.9681	29
10427049	10427049	6030408B16Rik	-1.04906	0.884	-1.27641	0.412	6.2726	6.2035	5.9205	6.24558	6.15748	6.41473	6.40861	6.01003	6.19186	6.24572	5.90172	5.61407	26
10585834	10585834	6030419C18Rik	1.10162	0.723	-1.4266	0.24	7.46118	7.6008	6.9486	7.49921	7.48214	7.40217	7.60138	7.40217	7.79884	7.29607	6.57965	6.97008	31
10344772	10344772	6030422M02Rik	-1.04634	0.835	-1.17698	0.514	4.98055	4.91519	4.74546	4.89704	5.01503	5.02958	4.88195	4.89704	4.96659	4.89704	4.48152	4.85783	32
10559568	10559568	6030429G01Rik	-1.0543	0.891	1.09509	0.817	6.45364	6.37736	6.58468	6.75269	6.44069	6.16753	6.44069	6.42123	6.27014	6.47476	6.40815	6.87114	33
10427849	10427849	6030458C11Rik	1.44738	0.31	-1.26891	0.253	6.73972	7.27316	6.39613	6.67271	6.92243	6.62402	7.33607	6.95697	7.52645	6.49557	6.33511	6.35772	36
10382973	10382973	6030468B19Rik	-1.00184	0.996	-1.08586	0.793	5.44757	5.44492	5.32874	5.50605	5.26907	5.5676	5.37748	5.60362	5.35367	5.53606	5.37748	5.07268	30
10599342	10599342	6030498E09Rik	-1.08706	0.844	1.22398	0.574	3.20805	3.08762	3.49963	3.45933	2.89746	3.26736	2.95078	3.34532	2.96677	3.1702	3.58706	3.74164	10
10483817	10483817	6030499A19Rik	1.00538	0.983	1.03221	0.889	6.32184	6.32958	6.36758	6.32184	6.32184	6.32184	6.32184	6.29809	6.36881	6.32184	6.32184	6.45906	25
10503593	10503593	6230409E13Rik	-1.12061	0.65	-1.0458	0.859	5.91005	5.74577	5.84544	5.83533	6.07453	5.8203	5.64743	5.8169	5.77298	5.82641	5.82641	5.88352	42
10596812	10596812	6230427J02Rik	-1.003	0.994	1.23354	0.489	5.21949	5.21517	5.52229	5.32505	5.00836	5.32505	5.16611	5.15434	5.32505	5.39087	5.32505	5.85096	25
10360664	10360664	6330403A02Rik	-1.1637	0.663	-1.83854	0.0601	6.26868	6.04996	5.39012	6.55421	6.28152	5.97031	6.1094	6.05384	5.98663	5.48252	5.50178	5.18605	25
10360666	10360666	6330403A02Rik	-1.09368	0.802	-1.12701	0.672	6.46485	6.33566	6.29235	6.75673	6.27146	6.36636	6.4975	6.17997	6.32952	6.29084	6.2102	6.376	26
10388042	10388042	6330403K07Rik	1.37064	0.18	-1.18027	0.742	9.71217	10.167	9.47306	9.60045	9.8421	9.69396	10.2425	10.1425	10.116	9.07176	9.2448	10.1026	26
10486320	10486320	6330405D24Rik	-1.03708	0.912	-1.13999	0.691	6.43721	6.38469	6.24819	6.46569	6.24179	6.60414	6.55578	6.30718	6.2911	6.00807	6.16751	6.56898	25
10527646	10527646	6330406I15Rik	1.02968	0.923	-1.01926	0.934	4.30978	4.35198	4.28226	4.28163	4.28163	4.36606	4.56555	4.20875	4.28163	4.28163	4.29859	4.26655	26
10527649	10527649	6330406I15Rik	1.0447	0.84	1.01481	0.95	3.88526	3.94834	3.90647	3.90647	3.84282	3.90647	3.90647	4.03208	3.90647	3.90647	3.90647	3.90647	29
10503107	10503107	6330407A03Rik	-1.31823	0.575	-1.00814	0.995	5.49289	5.09429	5.4812	5.41702	5.07407	5.98759	5.10542	5.184	4.99344	6.31948	5.71109	4.41304	25
10362363	10362363	6330407J23Rik	-1.31855	0.304	-2.06368	0.0644	7.50932	7.11037	6.4641	7.5888	7.61546	7.32371	7.0356	7.2599	7.0356	5.98499	6.66103	6.74628	29
10560097	10560097	6330408A02Rik	1.01073	0.965	-1.11165	0.625	6.43151	6.4469	6.27881	6.41363	6.45814	6.42275	6.41363	6.51344	6.41363	6.10562	6.38807	6.34273	35
10481678	10481678	6330409D20Rik	-1.13677	0.652	1.04558	0.846	4.83767	4.65273	4.90196	4.80692	4.80039	4.90568	4.80692	4.41686	4.7344	4.97183	4.81685	4.91721	27
10420659	10420659	6330409N04Rik	-1.088	0.865	1.05377	0.911	7.61589	7.49421	7.69145	7.14384	7.8373	7.86653	7.51996	7.34406	7.61861	7.85633	7.61861	7.5994	23
10505465	10505465	6330416G13Rik	-1.13322	0.579	-1.10973	0.603	5.31505	5.13461	5.16484	5.42213	5.32039	5.20262	5.18196	5.16155	5.06033	5.18196	5.18196	5.13058	38
10488266	10488266	6330439K17Rik	-1.16876	0.672	-1.85745	0.0423	6.41902	6.19404	5.52569	6.54182	6.61559	6.09964	6.38285	6.09964	6.09964	5.43832	5.55119	5.58757	46
10556640	10556640	6330503K22Rik	1.52276	0.373	-1.01872	0.97	6.90267	7.50936	6.87591	7.1924	7.05892	6.4567	7.40962	7.77845	7.34001	6.65777	7.09287	6.8771	34
10569313	10569313	6330512M04Rik	-1.03891	0.914	1.33448	0.432	6.26619	6.21111	6.68246	6.50532	6.30941	5.98383	6.22995	6.22995	6.17342	7.07774	6.34714	6.62251	33
10476482	10476482	6330527O06Rik	-1.028	0.907	1.02601	0.913	4.43138	4.39153	4.46842	4.4099	4.45129	4.43294	4.42953	4.46058	4.28449	4.41838	4.56028	4.42662	26
10509941	10509941	6330545A04Rik	-1.01486	0.962	-1.18019	0.574	5.16557	5.1443	4.92655	5.08643	5.32387	5.08643	5.07781	5.08643	5.26866	4.6068	5.08643	5.08643	29
10500371	10500371	6330549D23Rik	-1.04059	0.893	1.14884	0.695	5.61138	5.55398	5.81156	5.53817	5.55694	5.73903	5.63544	5.36212	5.66438	5.72085	6.20865	5.50517	28
10353993	10353993	6330578E17Rik	-1.08214	0.83	1.47301	0.122	7.97696	7.86307	8.53573	7.73391	8.09849	8.09849	8.03	7.61569	7.94354	8.52679	8.6806	8.39981	27
10401698	10401698	6430527G18Rik	1.27879	0.466	1.33129	0.296	6.12745	6.48222	6.54027	5.87735	6.43726	6.06772	6.45004	6.55936	6.43726	6.41602	6.53871	6.66609	22
10568865	10568865	6430531B16Rik	-1.14199	0.722	-1.26444	0.399	5.02672	4.83517	4.68822	5.22653	5.14418	4.70946	4.94974	4.93257	4.62319	4.63782	4.58412	4.84272	27
10575993	10575993	6430548M08Rik	-1.30533	0.415	-1.70543	0.0916	6.71098	6.32657	5.94085	6.52538	7.01389	6.59368	6.43898	6.23953	6.30118	5.8253	5.78389	6.21335	32
10488959	10488959	6430550D23Rik	-1.09502	0.718	-1.08908	0.758	5.91279	5.78184	5.78969	5.85613	5.85613	6.02612	5.93369	5.76141	5.6504	5.85613	5.96423	5.5487	29
10439780	10439780	6430553K19Rik	-1.02837	0.952	2.45438	0.161	4.0866	4.04624	5.38196	4.21438	3.7696	4.27583	3.8988	4.27583	3.96408	5.36838	6.21865	4.55886	31
10588582	10588582	6430571L13Rik	-1.20342	0.565	-1.14896	0.597	5.11703	4.84989	4.9167	5.05304	4.90572	5.39232	4.73823	4.90572	4.90572	4.90572	4.93867	4.90572	27
10571353	10571353	6430573F11Rik	-1.22549	0.61	-2.29315	0.0251	6.68346	6.39011	5.48613	6.98461	6.7462	6.31957	6.31957	6.53118	6.31957	5.37437	5.52412	5.55991	39
10534912	10534912	6430598A04Rik	1.01301	0.967	1.12128	0.612	5.75481	5.77346	5.91996	5.79897	5.66461	5.80084	5.91761	5.60192	5.80084	5.80084	6.10104	5.85798	32
10513103	10513103	6430704M03Rik	-1.20868	0.517	-1.36529	0.255	6.56365	6.29022	6.11444	6.42404	6.83107	6.43585	6.28405	6.281	6.3056	5.91981	6.09034	6.33318	32
10400293	10400293	6530401N04Rik	-1.00844	0.979	1.19144	0.393	6.91495	6.90283	7.16766	6.98528	7.02892	6.73066	6.7923	6.93928	6.9769	7.19484	7.13327	7.17489	26
10441091	10441091	6530402D11Rik	-1.63091	0.177	-2.06204	0.0798	5.93882	5.23315	4.89475	5.63068	6.22147	5.96431	5.16336	5.19512	5.34096	4.75517	5.34096	4.58811	25
10536743	10536743	6530409C15Rik	-1.01971	0.96	1.04438	0.888	6.25602	6.22787	6.31867	6.42281	6.24084	6.10441	6.0056	6.43715	6.24084	6.26337	6.17707	6.51558	26
10447697	10447697	6530411M01Rik	-1.70935	0.18	-2.14601	0.091	6.59975	5.8263	5.4981	6.2767	6.89904	6.62352	6.00445	5.65115	5.82332	5.09065	5.39918	6.00445	25
10495094	10495094	6530418L21Rik	1.49234	0.176	-1.35499	0.239	7.29465	7.87223	6.85637	7.30963	7.39921	7.17512	8.05467	7.66111	7.90093	6.65002	7.14957	6.76953	26
10604505	10604505	6720401G13Rik	-1.09329	0.818	-2.286	0.0261	9.41148	9.2828	8.21865	9.76165	9.3287	9.14409	9.35039	9.32546	9.17254	8.21694	8.38083	8.05819	18
10546960	10546960	6720456B07Rik	-1.7538	0.232	1.10174	0.857	10.3449	9.53446	10.4847	9.9218	10.3415	10.7715	9.46649	9.42688	9.71	10.214	10.3732	10.867	25
10540785	10540785	6720456B07Rik	-1.902	0.192	1.16673	0.671	9.63635	8.70883	9.85882	9.39769	9.56716	9.94418	8.90643	8.2787	8.94136	9.64125	9.76133	10.1739	25
10414433	10414433	6720456H20Rik	1.59518	0.114	1.40583	0.198	6.75241	7.42613	7.24383	6.76674	6.69326	6.79724	7.20854	7.56015	7.5097	7.02296	7.13773	7.57082	30
10416736	10416736	6720463M24Rik	1.11206	0.689	1.04879	0.847	6.50808	6.66132	6.57681	6.58106	6.58106	6.36212	6.60277	6.55587	6.82532	6.64029	6.50908	6.58106	31
10409990	10409990	6720489N17Rik	-1.19182	0.619	-1.42757	0.658	8.54217	8.289	8.02861	8.78345	8.51328	8.32977	8.10431	8.50515	8.25754	6.91927	8.42994	8.73661	10
10477107	10477107	6820408C15Rik	1.10432	0.901	-1.54349	0.451	6.63246	6.77562	6.00626	7.08139	6.92789	5.88812	6.76088	7.07829	6.4877	5.7422	5.81453	6.46207	36
10436658	10436658	7120432I05Rik	-1.26433	0.781	-3.01451	0.0584	7.28536	6.94699	5.69344	7.59227	7.51729	6.74651	6.28665	7.67516	6.87916	6.01805	5.97496	5.0873	25
10429460	10429460	7120482A17Rik	1.08824	0.717	-1.01051	0.964	2.50697	2.62897	2.4919	2.52196	2.51076	2.48821	2.74173	2.47096	2.67421	2.43177	2.52196	2.52196	25
10444587	10444587	7330403C04Rik	-1.51886	0.194	-1.02786	0.947	5.52384	4.92086	5.4842	5.22856	5.63175	5.71123	4.85654	4.9197	4.98633	5.4942	5.71509	5.24332	12
10588079	10588079	7420426K07Rik	1.07482	0.812	1.07853	0.715	5.64325	5.74734	5.75232	5.68851	5.55272	5.68851	5.98983	5.56369	5.68851	5.75423	5.81421	5.68851	23
10359520	10359520	7420461P10Rik	-1.19822	0.619	1.01398	0.969	5.01178	4.75088	5.0318	5.30101	4.91161	4.8227	4.92056	4.78709	4.54498	5.09528	4.92885	5.07127	28
10476906	10476906	8030411F24Rik	-1.21645	0.69	-1.05107	0.927	4.631	4.34832	4.55915	4.4977	4.37155	5.02375	4.00949	4.62786	4.4076	4.54103	4.94507	4.19134	25
10530041	10530041	8030423F21Rik	1.05716	0.79	1.02214	0.926	4.186	4.26619	4.2176	4.10088	4.23635	4.22077	4.29273	4.2254	4.28045	4.20591	4.2254	4.22149	26
10405999	10405999	8030423J24Rik	-1.13802	0.731	-1.17696	0.561	5.60092	5.41439	5.36585	5.57405	5.33873	5.88997	5.22068	5.60452	5.41796	5.41796	5.27142	5.40816	27
10505481	10505481	8030451A03Rik	1.1274	0.688	-1.27286	0.472	4.67654	4.84954	4.32846	4.60679	4.70572	4.71711	4.66697	4.77578	5.10588	4.72043	3.93931	4.32564	28
10459837	10459837	8030462N17Rik	1.19471	0.564	1.05298	0.852	6.51399	6.77065	6.58847	6.55466	6.6845	6.30282	6.59053	6.88555	6.83586	6.60779	6.54982	6.60779	27
10601266	10601266	8030474K03Rik	1.13682	0.719	-1.08228	0.844	5.53048	5.71548	5.4164	5.71401	5.29313	5.5843	5.97786	5.5843	5.5843	5.5843	5.60895	5.05596	16
10476660	10476660	8430406I07Rik	-1.00431	0.991	-1.02265	0.955	6.36539	6.35919	6.33308	6.58702	6.18407	6.32508	6.42902	6.26776	6.38078	6.05526	6.38078	6.56319	30
10541071	10541071	8430408G22Rik	1.18469	0.564	1.17943	0.516	5.086	5.33051	5.3241	5.26958	4.98552	5.0029	5.41345	5.1378	5.44029	5.32949	5.13034	5.51247	25
10582978	10582978	8430410K20Rik	-1.14877	0.504	1.83535	0.0235	8.16211	7.96202	9.03817	8.07903	8.23469	8.17262	7.94598	7.92344	8.01665	9.02326	9.21938	8.87185	26
10542340	10542340	8430419L09Rik	1.08543	0.843	-2.37595	0.0252	8.45643	8.5747	7.20793	8.24279	8.68759	8.43892	8.67066	8.26884	8.7846	7.08937	6.9863	7.54812	28
10488709	10488709	8430427H17Rik	-1.01815	0.965	-1.46443	0.209	6.56709	6.54114	6.01675	6.5081	6.81974	6.37344	6.74147	6.46803	6.41393	5.84884	5.85886	6.34255	36
10373751	10373751	8430429K09Rik	-1.03481	0.884	1.0756	0.783	4.65788	4.60852	4.76302	4.6577	4.65823	4.6577	4.49389	4.70054	4.63112	4.6577	4.62971	5.00165	25
10362711	10362711	9030224M15Rik	-1.0112	0.964	-1.28996	0.198	5.85248	5.83641	5.48516	5.80929	5.90203	5.84612	5.75819	5.86885	5.88219	5.34082	5.63536	5.47929	26
10479247	10479247	9030418K01Rik	-1.1298	0.731	-1.70173	0.0722	6.43668	6.26062	5.66968	6.14995	6.52624	6.63385	6.43678	6.07748	6.26759	5.47328	5.74343	5.79233	25
10584561	10584561	9030425E11Rik	-1.22054	0.456	1.78862	0.28	4.81502	4.5275	5.65387	4.8793	4.65615	4.90963	4.36811	4.65419	4.56022	5.0177	5.51168	6.43223	28
10362874	10362874	9030612E09Rik	1.107	0.767	1.04758	0.871	5.48996	5.63661	5.55702	5.39228	5.35877	5.71882	5.89146	5.49557	5.52279	5.62548	5.52279	5.52279	25
10397763	10397763	9030617O03Rik	1.55642	0.107	2.18321	0.0788	5.69932	6.33755	6.82578	5.74001	5.75681	5.60115	6.21518	6.31763	6.47985	6.23513	6.97582	7.26638	32
10429588	10429588	9030619P08Rik	-1.09358	0.843	-1.10178	0.81	4.48461	4.35555	4.34477	4.81183	4.05011	4.59188	4.31709	4.37478	4.37478	4.25862	4.44145	4.33425	25
10399666	10399666	9030624G23Rik	1.21327	0.41	-1.10299	0.715	6.56075	6.83964	6.41933	6.64036	6.63194	6.40995	6.90673	6.75198	6.86021	6.33434	6.28329	6.64036	30
10556658	10556658	9030624J02Rik	1.15369	0.61	1.01683	0.956	8.38665	8.5929	8.41072	8.318	8.56683	8.27511	8.67244	8.43113	8.67514	8.46753	8.49637	8.26826	32
10421697	10421697	9030625A04Rik	-1.50389	0.205	1.06502	0.891	6.69598	6.10729	6.78686	6.53296	6.99787	6.55712	6.03298	6.15672	6.13217	7.0292	6.94713	6.38424	29
10450948	10450948	9130008F23Rik	-1.20226	0.73	1.08572	0.866	5.19915	4.93339	5.31779	5.3151	4.68238	5.59996	4.72144	5.14693	4.9318	5.42944	5.26295	5.26099	26
10579736	10579736	9130011J15Rik	-1.39335	0.44	1.15521	0.606	9.18948	8.71093	9.39764	9.19143	9.42068	8.95634	9.04369	8.37395	8.71514	9.25471	9.56351	9.37471	25
10367805	10367805	9130014G24Rik	1.01056	0.987	-1.77907	0.115	4.84118	4.85634	4.01006	5.17828	4.79914	4.54614	4.65989	5.22166	4.68749	4.36197	3.88721	3.78101	30
10367816	10367816	9130014G24Rik	1.14877	0.766	-1.2019	0.65	4.38257	4.58266	4.11725	4.78256	4.38192	3.98325	4.38271	4.61942	4.74585	4.38192	4.03259	3.93725	28
10377253	10377253	9130017K11Rik	1.04874	0.839	1.01142	0.973	4.81552	4.88418	4.83191	4.88418	4.88418	4.6782	4.88418	4.88418	4.88418	4.68456	4.73853	5.07262	25
10364511	10364511	9130017N09Rik	1.05329	0.84	1.04159	0.923	5.36656	5.44147	5.42535	5.48035	5.25515	5.36418	5.54356	5.45159	5.32925	5.79596	5.39909	5.08099	29
10568233	10568233	9130019O22Rik	-1.07026	0.88	1.07759	0.837	5.41561	5.31764	5.52341	5.2337	5.5342	5.47892	4.96086	5.35043	5.64164	5.47993	5.26085	5.82945	16
10544858	10544858	9130019P16Rik	-1.14404	0.647	-1.18931	0.547	5.22771	5.03357	4.97758	5.26327	5.11501	5.30484	5.18686	4.79884	5.11501	5.1699	5.11501	4.64783	32
10568374	10568374	9130023H24Rik	-1.01396	0.961	1.16257	0.632	7.38468	7.36468	7.60199	7.28553	7.36797	7.50054	7.39592	7.26752	7.43059	7.39592	7.44692	7.96313	25
10551077	10551077	9130221H12Rik	1.07343	0.841	1.14671	0.622	6.80682	6.90905	7.00433	6.89258	6.95818	6.56971	7.11154	6.72304	6.89258	6.91429	6.89258	7.20612	21
10530259	10530259	9130230L23Rik	-1.06282	0.902	1.01411	0.978	3.76363	3.67574	3.78385	3.44357	3.61426	4.23307	3.65181	3.72963	3.64578	3.85464	3.9241	3.57283	35
10428744	10428744	9130401M01Rik	-1.12382	0.6	-1.11755	0.596	7.78441	7.616	7.62407	7.67295	7.89077	7.78952	7.67295	7.59865	7.5764	7.51903	7.68023	7.67295	31
10452566	10452566	9130404H23Rik	1.00011	1	1.02358	0.967	4.339	4.33916	4.37262	3.86002	4.36059	4.79638	4.25712	4.44509	4.31526	4.24259	4.2102	4.66507	26
10352344	10352344	9130409I23Rik	-1.11816	0.817	1.012	0.98	3.87785	3.71672	3.89506	3.57565	3.75336	4.30454	3.47156	3.88795	3.79064	3.79064	3.7959	4.09864	25
10375807	10375807	9230009I02Rik	-1.06264	0.847	-1.00034	1	3.53633	3.44868	3.53584	3.33562	3.4852	3.78817	3.47577	3.4852	3.38505	3.4852	3.4852	3.63712	23
10378030	10378030	9230020A06Rik	1.12409	0.659	1.04445	0.848	4.5957	4.76446	4.65845	4.52676	4.5623	4.69806	4.897	4.57583	4.82055	4.66661	4.66661	4.64212	30
10488409	10488409	9230104L09Rik	-1.16449	0.668	-1.17895	0.509	3.73887	3.51917	3.50138	3.94938	3.4983	3.76894	3.28994	3.57351	3.69407	3.40859	3.54736	3.54818	28
10590821	10590821	9230110C19Rik	1.27923	0.404	-1.17662	0.815	6.40193	6.75721	6.16728	6.55357	6.46586	6.18636	6.86186	6.82373	6.58604	5.61055	5.8853	7.00599	28
10592182	10592182	9230110F15Rik	-1.15363	0.707	-1.50411	0.528	4.12763	3.92145	3.53873	4.28522	3.77766	4.32003	3.80037	4.09264	3.87134	3.83825	4.12408	2.65385	12
10510602	10510602	9230110K08Rik	-1.0216	0.962	1.0709	0.827	4.93045	4.89962	5.02927	4.69622	4.93304	5.16208	5.10518	4.93304	4.66065	4.90936	5.01797	5.16048	25
10418946	10418946	9230112D13Rik	1.03355	0.882	1.0208	0.938	2.92595	2.97356	2.95565	2.97063	2.9551	2.85211	3.01918	2.9464	2.9551	2.81121	3.02188	3.03385	26
10479510	10479510	9230112E08Rik	-1.01015	0.965	-1.02196	0.931	5.76312	5.74855	5.73178	5.76312	5.76312	5.76312	5.76312	5.71942	5.76312	5.82663	5.76312	5.60558	39
10593478	10593478	9230115E21Rik	-1.09274	0.768	-1.05408	0.88	4.81324	4.68529	4.73726	4.70446	4.64358	5.09167	4.68679	4.68228	4.68679	4.80216	4.5336	4.87601	27
10426603	10426603	9330020H09Rik	1.00825	0.986	-1.0896	0.778	5.99486	6.00672	5.87106	5.91592	5.98687	6.08179	6.26115	5.69585	6.06314	5.98687	5.57097	6.05536	25
10498413	10498413	9330121J05Rik	1.01175	0.983	-1.40003	0.272	7.37984	7.39669	6.89438	7.42818	7.72145	6.98988	7.53153	7.26263	7.39592	6.91351	6.86744	6.90219	25
10460123	10460123	9330132A10Rik	-1.36455	0.407	-1.44916	0.254	6.38926	5.94083	5.85405	6.00195	6.58033	6.5855	6.00195	5.96446	5.85609	5.60317	5.95703	6.00195	25
10576118	10576118	9330133O14Rik	-1.065	0.895	-1.04614	0.891	6.01412	5.92326	5.94904	5.74983	6.1018	6.19073	5.99914	5.56159	6.20904	6.10782	5.86924	5.87005	26
10396076	10396076	9330151L19Rik	-1.00318	0.992	-1.30003	0.206	6.69248	6.68791	6.31393	6.65549	6.73587	6.68608	6.71974	6.5306	6.81339	6.32874	6.13201	6.48105	26
10440329	10440329	9330155M09Rik	-1.42644	0.472	-4.90033	0.00865	5.76352	5.25111	3.47065	5.99624	6.06648	5.22786	5.139	5.2886	5.32572	3.51408	3.70821	3.18964	25
10362372	10362372	9330159F19Rik	-1.59645	0.313	-3.53297	0.00962	7.92688	7.25201	6.106	8.0764	8.05635	7.64788	7.21479	7.64693	6.8943	5.74474	6.41864	6.15461	25
10387251	10387251	9330160F10Rik	-1.00769	0.98	1.18087	0.428	5.53352	5.52247	5.77336	5.46952	5.496	5.63502	5.58952	5.37303	5.60485	5.89022	5.82501	5.60485	25
10580752	10580752	9330175E14Rik	1.02176	0.964	-1.09294	0.859	4.12385	4.1549	3.99564	4.42372	3.74161	4.20621	4.11322	4.11322	4.23828	4.27663	4.11322	3.59707	25
10580754	10580754	9330175E14Rik	-1.2247	0.523	-1.08645	0.777	4.36767	4.07525	4.24805	4.32475	4.45353	4.32475	3.81938	4.32475	4.08162	4.44768	4.32475	3.97173	25
10519612	10519612	9330182L06Rik	-1.3943	0.271	-1.46598	0.143	5.55975	5.0802	5.00788	5.41476	5.80316	5.46132	5.10847	5.19309	4.93905	5.17833	5.02779	4.81753	46
10510120	10510120	9430007A20Rik	-1.02249	0.945	1.04454	0.882	3.51282	3.48074	3.57568	3.46166	3.34313	3.73367	3.51055	3.51055	3.42111	3.58411	3.65652	3.48642	25
10489237	10489237	9430008C03Rik	-1.16653	0.426	-1.01601	0.963	6.38238	6.16016	6.35946	6.40137	6.33749	6.40828	6.20293	6.11258	6.16497	6.63171	6.3168	6.12987	25
10489239	10489239	9430008C03Rik	1.06714	0.864	1.02533	0.925	6.02342	6.11717	6.05951	6.04559	5.93536	6.0893	5.86441	6.04559	6.44151	6.19303	6.04559	5.9399	23
10511298	10511298	9430015G10Rik	1.03461	0.895	-1.36037	0.114	7.33724	7.38632	6.89324	7.37772	7.3021	7.33191	7.31197	7.3021	7.54491	6.82368	6.82368	7.03237	27
10346340	10346340	9430016H08Rik	-1.17637	0.853	1.33981	0.728	6.3108	6.07646	6.73283	5.53709	6.26396	7.13134	6.13585	6.24562	5.84791	6.53061	6.25379	7.41408	28
10453629	10453629	9430020K01Rik	1.46151	0.22	4.80287	0.0174	6.34626	6.89371	8.61015	6.5779	6.10819	6.35268	6.77728	6.95243	6.95142	8.91367	9.02599	7.8908	25
10427045	10427045	9430023L20Rik	-1.15042	0.602	1.16229	0.581	6.86926	6.6671	7.08623	6.76886	6.85494	6.98398	6.85494	6.56256	6.58378	6.80847	7.16522	7.28499	25
10511321	10511321	9430025C20Rik	-1.00218	0.995	-1.08419	0.718	4.32382	4.32068	4.2072	4.27121	4.42904	4.27121	4.21192	4.47891	4.27121	4.0792	4.27121	4.27121	23
10347781	10347781	9430031J16Rik	-1.24826	0.509	-1.11142	0.736	4.10044	3.78053	3.94803	4.01513	3.86491	4.42128	3.75526	3.79656	3.78976	3.98889	4.01087	3.84434	35
10568758	10568758	9430038I01Rik	-1.10263	0.724	-1.08546	0.752	6.07562	5.93467	5.95732	5.93184	6.0748	6.22023	5.75803	6.02382	6.02218	6.02218	5.78678	6.06299	26
10559498	10559498	9430041J12Rik	-1.11873	0.831	-5.98402	0.00816	7.97383	7.81197	5.39271	8.08394	8.27135	7.5662	7.92539	7.46732	8.0432	4.88391	5.46086	5.83337	25
10440417	10440417	9430053O09Rik	1.31561	0.593	-4.12397	0.00921	8.75047	9.1462	6.70643	9.08248	8.91581	8.25312	8.90005	9.21792	9.32062	6.51794	6.88697	6.71439	25
10356710	10356710	9430060I03Rik	-1.03529	0.868	-1.03034	0.892	5.86975	5.81971	5.82663	5.91169	5.87094	5.82663	5.81186	5.82663	5.82065	5.82663	5.82663	5.82663	25
10428070	10428070	9430069I07Rik	-1.54751	0.386	-1.15546	0.768	5.54957	4.91962	5.3411	5.29411	5.29411	6.0605	4.72684	4.87807	5.15394	5.69224	5.16917	5.16188	26
10418838	10418838	9430077A04Rik	1.12991	0.594	1.04191	0.862	6.00609	6.1823	6.06532	6.07118	5.90318	6.04392	6.24112	6.07118	6.23459	5.99665	6.07118	6.12813	27
10507777	10507777	9530002B09Rik	-1.16783	0.737	-1.15312	0.741	3.73073	3.5069	3.52518	3.57283	3.40212	4.21725	3.46577	3.57283	3.4821	3.57283	3.68496	3.31777	25
10372639	10372639	9530003J23Rik	1.04921	0.845	-1.05494	0.803	3.48327	3.55257	3.4061	3.54169	3.44667	3.46144	3.70161	3.48622	3.46988	3.46988	3.33395	3.41447	31
10408861	10408861	9530008L14Rik	1.02183	0.954	-1.01141	0.966	3.62681	3.65796	3.61044	3.7583	3.50237	3.61975	3.91327	3.56834	3.49227	3.68399	3.57366	3.57366	32
10438889	10438889	9530020O07Rik	-1.14225	0.663	-1.08459	0.85	5.46883	5.27695	5.35168	5.63032	5.2053	5.57087	5.32505	5.18076	5.32505	5.32505	5.02049	5.70952	25
10535467	10535467	9530056K15Rik	-1.04742	0.865	-1.0594	0.85	4.78132	4.71448	4.69807	4.93907	4.75963	4.64526	4.76725	4.76725	4.60894	4.85124	4.48334	4.75963	25
10375951	10375951	9530068E07Rik	-1.01668	0.968	1.86096	0.0216	9.24713	9.22326	10.1432	9.18818	9.3976	9.15561	9.39489	8.92941	9.3455	10.1953	10.245	9.98921	25
10583834	10583834	9530077C05Rik	1.03269	0.952	1.23327	0.575	6.30854	6.35494	6.61103	6.39896	6.67134	5.85532	6.37207	6.36793	6.32482	6.47191	6.69036	6.67083	40
10514475	10514475	9530080O11Rik	-1.00231	0.995	-1.0833	0.703	5.3146	5.31127	5.19918	5.30843	5.29208	5.34331	5.35449	5.49572	5.08361	5.08614	5.19807	5.31332	26
10586718	10586718	9530091C08Rik	-1.25671	0.673	-2.3048	0.184	8.31646	7.98681	7.11182	8.47991	8.59937	7.87011	7.6235	8.30493	8.03201	7.60741	7.49869	6.22937	25
10515086	10515086	9630013D21Rik	1.4691	0.506	1.21131	0.72	5.20921	5.76414	5.48578	5.69491	5.32602	4.60669	5.61953	5.83927	5.83362	5.44447	5.24456	5.76832	26
10360909	10360909	9630028B13Rik	1.25474	0.301	-1.61077	0.0554	6.3181	6.64549	5.63035	6.26876	6.28275	6.40279	6.6974	6.52781	6.71127	5.82556	5.63118	5.43432	26
10548097	10548097	9630033F20Rik	-1.06061	0.88	-1.01552	0.966	5.92619	5.8413	5.90396	5.81031	5.737	6.23125	5.99758	5.66736	5.85895	5.78892	6.00329	5.91967	26
10588195	10588195	9630041A04Rik	1.07613	0.748	-1.15221	0.486	6.19152	6.29738	5.98712	6.10195	6.22951	6.2431	6.34451	6.37801	6.16962	6.07059	6.04806	5.84273	26
10489092	10489092	9830001H06Rik	1.25904	0.636	-1.21453	0.602	6.98911	7.32144	6.70872	7.13699	7.30862	6.52174	7.32227	7.12399	7.51805	6.76993	6.75349	6.60274	28
10347779	10347779	9830004L10Rik	-1.30434	0.544	-1.31578	0.424	2.76688	2.38357	2.37096	2.74248	2.39326	3.16491	2.23775	2.44882	2.46413	2.52096	2.37873	2.21319	16
10451641	10451641	9830107B12Rik	-1.10198	0.803	-1.12641	0.649	3.95421	3.81411	3.78248	4.10441	3.70237	4.05584	4.04908	3.53435	3.8589	3.81476	3.8589	3.67378	16
10562651	10562651	9830147E19Rik	1.0529	0.89	1.06033	0.877	5.90291	5.97728	5.98743	6.05141	6.07482	5.58251	6.06269	5.87384	5.99531	5.8027	6.19043	5.96915	38
10585318	10585318	9830163H01Rik	1.31404	0.62	-1.39735	0.556	6.15314	6.54715	5.67044	6.38896	6.52434	5.54612	6.51794	6.57874	6.54478	6.14971	5.67876	5.18286	25
10511309	10511309	9930005F22Rik	-1.06345	0.858	1.04373	0.888	5.8553	5.76655	5.91705	6.03818	5.62647	5.90125	5.94757	5.72448	5.6276	5.90363	6.02627	5.82124	25
10421250	10421250	9930012K11Rik	-1.01976	0.967	1.23635	0.544	5.52388	5.49565	5.82996	5.6236	5.29397	5.65406	5.63684	5.67014	5.17998	5.61942	6.23362	5.63684	28
10565255	10565255	9930013L23Rik	-1.03923	0.935	8.43968	0.00987	4.59423	4.53871	7.67142	4.61536	4.23917	4.92816	4.55805	4.67685	4.38123	7.66982	8.37007	6.97437	32
10424392	10424392	9930014A18Rik	-1.11708	0.691	1.14644	0.735	5.34574	5.186	5.54289	5.36936	5.36936	5.29849	5.2256	5.36936	4.96304	5.9252	5.62702	5.07645	35
10428918	10428918	9930014A18Rik	1.0061	0.992	1.60691	0.372	6.44657	6.45534	7.13086	6.18615	6.90933	6.24421	6.64336	6.23991	6.48274	6.74185	6.85266	7.79806	26
10466970	10466970	9930021J03Rik	1.09324	0.791	-1.34274	0.131	7.06606	7.19466	6.64088	7.20553	7.05052	6.94211	6.94211	7.43634	7.20553	6.65811	6.65673	6.60779	25
10466963	10466963	9930021J03Rik	1.01776	0.951	-1.28833	0.238	8.35325	8.37865	7.98775	8.28478	8.49021	8.28478	8.28478	8.43236	8.41881	7.81348	8.0287	8.12105	39
10464137	10464137	9930023K05Rik	-1.01373	0.963	-1.00753	0.978	3.38998	3.37031	3.37915	3.43205	3.21919	3.51871	3.36985	3.37123	3.36985	3.36985	3.39776	3.36985	30
10399376	10399376	9930038B18Rik	1.10947	0.795	-1.12361	0.75	4.44671	4.59658	4.27857	4.82668	4.28474	4.22871	4.65443	4.68973	4.44558	4.37142	4.38982	4.07449	26
10508001	10508001	9930104L06Rik	-1.08062	0.914	-1.19465	0.74	6.18772	6.07585	5.93112	6.29762	6.69142	5.57411	6.28016	5.74078	6.20661	6.10774	6.00627	5.67936	32
10385513	10385513	9930111J21Rik2	1.10358	0.848	1.07802	0.885	4.37713	4.51933	4.48552	4.5362	3.86255	4.73265	4.45984	4.56194	4.5362	4.67404	4.56747	4.21505	33
10477595	10477595	a	-1.02301	0.916	1.01169	0.963	5.04058	5.00775	5.05735	5.01881	5.01881	5.0841	4.98562	5.01881	5.01881	4.99649	5.01881	5.15674	43
10377534	10377534	A030009H04Rik	-1.10873	0.656	-1.25376	0.545	6.17099	6.02208	5.84473	6.21875	6.01688	6.27734	6.01688	6.03248	6.01688	5.36838	6.01688	6.14894	25
10352829	10352829	A130010J15Rik	-1.09993	0.782	1.03247	0.948	6.10936	5.97195	6.15546	5.98597	5.96738	6.37472	6.1632	5.8049	5.94774	5.88474	5.98836	6.59328	34
10352827	10352827	A130010J15Rik	-1.10777	0.655	1.16873	0.495	5.54512	5.39746	5.77006	5.65245	5.47414	5.50878	5.41949	5.478	5.29489	5.56523	5.9047	5.84026	25
10402560	10402560	A130014H13Rik	-1.31009	0.565	-1.37056	0.435	6.30171	5.91204	5.84695	6.65266	5.87049	6.38198	5.77825	6.13407	5.82381	6.20898	5.71883	5.61303	25
10568691	10568691	A130023I24Rik	-1.12419	0.632	-1.23717	0.465	4.31446	4.14557	4.00742	4.45193	4.15124	4.34021	4.0982	4.16926	4.16926	4.22471	4.1152	3.68234	28
10500845	10500845	A130049A11Rik	-1.25993	0.757	-1.47029	0.508	4.7137	4.38036	4.15759	5.40153	4.80039	3.93916	4.40068	4.52237	4.21801	4.30497	4.0153	4.15251	25
10428921	10428921	A1bg	1.01682	0.972	1.0271	0.946	3.72155	3.74562	3.76013	4.08909	3.4708	3.60475	3.75668	3.86139	3.61878	3.75668	3.76741	3.75629	26
10462484	10462484	A1cf	-1.00233	0.993	-1.05029	0.817	2.88949	2.88612	2.8187	2.8864	2.91329	2.86876	2.8864	2.86974	2.90223	2.77526	2.79444	2.8864	26
10564222	10564222	A230006K03Rik	-1.10301	0.794	-1.28722	0.313	3.72269	3.58125	3.35843	3.88134	3.4926	3.79414	3.31302	3.82196	3.60876	3.26276	3.25522	3.55731	22
10365302	10365302	A230046K03Rik	1.18943	0.496	1.1388	0.71	8.29364	8.5439	8.48115	8.26629	8.47892	8.13571	8.49576	8.55145	8.5845	8.44926	8.81614	8.17806	32
10583485	10583485	A230050P20Rik	-1.47922	0.304	1.04001	0.945	6.99015	6.42531	7.04675	7.29335	6.92254	6.75456	6.59622	6.17864	6.50107	6.59622	7.04477	7.49927	29
10386349	10386349	A230051G13Rik	-1.10587	0.811	-1.28048	0.517	4.56948	4.42429	4.21279	4.96025	4.41682	4.33137	4.59381	4.37665	4.30242	3.96025	4.12836	4.54976	26
10386344	10386344	A230051G13Rik	-1.06348	0.848	-1.08797	0.727	6.00708	5.91829	5.88544	6.09412	6.09788	5.82924	6.04054	5.69923	6.01512	5.78026	5.93802	5.93802	28
10446066	10446066	A230051N06Rik	-1.03835	0.864	-1.04369	0.849	4.44773	4.39343	4.38603	4.53826	4.40246	4.40246	4.40246	4.40246	4.37538	4.40246	4.35317	4.40246	25
10553635	10553635	A230056P14Rik	-1.27568	0.602	-1.46487	0.225	6.35397	6.00271	5.8032	6.26826	6.29564	6.49801	6.42673	5.58769	5.9937	5.4014	5.90734	6.10086	34
10541738	10541738	A230083G16Rik	1.05766	0.85	-1.14807	0.552	5.4159	5.49678	5.21668	5.37325	5.55928	5.31516	5.6862	5.36874	5.43539	5.0883	5.17091	5.39083	26
10422512	10422512	A2ld1	-1.39058	0.17	1.75752	0.0623	6.91333	6.43764	7.72687	7.00372	6.76182	6.97444	6.46478	6.36878	6.47936	7.49908	7.64098	8.04053	36
10541354	10541354	A2m	2.22732	0.125	3.51139	0.013	8.69726	9.85257	10.5093	8.47878	9.19938	8.41363	9.88132	9.69899	9.97741	10.3692	10.4995	10.6591	34
10527982	10527982	A330021E22Rik	1.11117	0.932	-1.09532	0.93	6.57696	6.72904	6.44561	7.32171	7.01811	5.39106	6.45476	7.13651	6.59585	6.43245	6.23648	6.66791	47
10352914	10352914	A330023F24Rik	1.02421	0.959	-1.48053	0.309	6.77935	6.81386	6.21324	7.04647	6.63055	6.66103	6.70841	7.10263	6.63055	6.63055	6.25347	5.7557	25
10587610	10587610	A330041J22Rik	1.05284	0.902	-1.0726	0.911	5.84907	5.92335	5.74796	5.63629	5.75474	6.15618	6.11578	5.72674	5.92753	5.35888	5.50389	6.38109	25
10517364	10517364	A330049M08Rik	-1.08232	0.818	-1.00264	0.995	4.97726	4.86314	4.97346	5.14504	5.11986	4.66688	4.84695	4.94725	4.79522	4.84695	4.84695	5.22646	26
10491522	10491522	A330050B17Rik	-1.26112	0.409	-1.36158	0.21	6.57313	6.23842	6.12785	6.69884	6.31747	6.70308	6.25627	6.25627	6.20273	6.1449	5.98238	6.25627	25
10534148	10534148	A330070K13Rik	-1.09391	0.698	-1.14105	0.565	5.3997	5.2702	5.20934	5.43545	5.25542	5.50824	5.227	5.2918	5.2918	5.2918	5.04443	5.2918	25
10459452	10459452	A330084C13Rik	1.02666	0.902	-1.08372	0.884	5.08082	5.11878	4.96483	5.08218	5.1204	5.03988	5.10664	5.12962	5.12007	4.38315	5.02907	5.48226	26
10508368	10508368	A3galt2	1.11871	0.68	-1.00805	0.975	5.68643	5.84827	5.67486	5.76394	5.5836	5.71175	6.02173	5.66813	5.85494	5.71175	5.71175	5.60107	28
10510809	10510809	A430005L14Rik	-1.22972	0.696	1.38618	0.443	6.93114	6.63281	7.40226	6.66081	6.8705	7.2621	6.96532	6.18234	6.75077	7.06444	7.23515	7.90717	24
10538852	10538852	A430010J10Rik	-1.20433	0.685	-1.07929	0.857	4.19637	3.92813	4.08629	4.04369	3.89246	4.65295	4.04369	3.76226	3.97845	4.11488	4.04369	4.1003	25
10526848	10526848	A430033K04Rik	1.02737	0.92	-1.5417	0.199	7.16998	7.20894	6.54546	7.23498	7.21254	7.06242	7.17836	7.10655	7.34191	6.14275	6.53771	6.95593	21
10390084	10390084	A430060F13Rik	1.0241	0.921	-1.06952	0.765	4.18605	4.22041	4.08908	4.23363	4.13881	4.18571	4.32749	4.16687	4.16687	3.94898	4.16687	4.1514	18
10502201	10502201	A430072C10Rik	-1.10848	0.835	-1.02007	0.962	4.88792	4.73934	4.85925	4.98884	4.53179	5.14313	4.66307	5.07706	4.47788	4.78119	5.01536	4.78119	27
10569719	10569719	A430078G23Rik	-1.02557	0.946	-1.03794	0.905	5.4025	5.36607	5.34878	5.55524	5.13393	5.51832	5.34951	5.49942	5.24929	5.35331	5.33409	5.35893	42
10387985	10387985	A430084P05Rik	1.11207	0.734	1.01825	0.95	4.71873	4.87197	4.74483	4.67247	4.57339	4.91034	4.85008	4.69395	5.07189	4.76198	4.73625	4.73625	28
10530722	10530722	A430089I19Rik	-2.14024	0.628	-1.60824	0.703	6.96794	5.87016	6.28245	6.79722	5.97363	8.13296	4.9238	7.16979	5.51691	7.18255	6.57852	5.08629	30
10531512	10531512	A430089I19Rik	-1.74887	0.661	-1.57741	0.654	6.16908	5.36265	5.51152	6.01113	5.30872	7.18738	4.59093	6.31642	5.18062	6.1909	5.79436	4.54929	35
10531523	10531523	A430089I19Rik	-1.74887	0.661	-1.57741	0.654	6.16908	5.36265	5.51152	6.01113	5.30872	7.18738	4.59093	6.31642	5.18062	6.1909	5.79436	4.54929	35
10530726	10530726	A430089I19Rik	-1.89699	0.664	-1.53832	0.719	6.71174	5.78803	6.09038	6.56681	5.70165	7.86676	4.92147	6.92863	5.51398	6.9203	6.30653	5.04432	38
10531507	10531507	A430089I19Rik	-1.89699	0.664	-1.53832	0.719	6.71174	5.78803	6.09038	6.56681	5.70165	7.86676	4.92147	6.92863	5.51398	6.9203	6.30653	5.04432	38
10536126	10536126	A430089I19Rik	-1.69387	0.7	-1.52852	0.707	6.30284	5.54251	5.6907	6.15496	5.33435	7.4192	4.73726	6.5219	5.36838	6.44079	5.93819	4.69312	43
10531518	10531518	A430089I19Rik	-1.77535	0.685	-1.51333	0.728	6.63878	5.81067	6.04106	6.55027	5.61641	7.74966	4.94468	6.85122	5.63612	6.88694	6.23296	5.00326	38
10535989	10535989	A430089I19Rik	-1.76854	0.692	-1.50335	0.736	6.64908	5.82652	6.0609	6.54874	5.62222	7.77629	4.95955	6.90931	5.61071	6.93012	6.24882	5.00375	37
10536085	10536085	A430089I19Rik	-1.76854	0.692	-1.50335	0.736	6.64908	5.82652	6.0609	6.54874	5.62222	7.77629	4.95955	6.90931	5.61071	6.93012	6.24882	5.00375	37
10536136	10536136	A430089I19Rik	-1.76854	0.692	-1.50335	0.736	6.64908	5.82652	6.0609	6.54874	5.62222	7.77629	4.95955	6.90931	5.61071	6.93012	6.24882	5.00375	37
10535994	10535994	A430089I19Rik	-1.61859	0.696	-1.47645	0.696	5.97844	5.2837	5.41631	5.84348	5.08386	7.00797	4.60268	6.14877	5.09964	6.04429	5.62671	4.57793	50
10412235	10412235	A430090L17Rik	1.29933	0.316	-1.16	0.589	5.19775	5.57551	4.98362	5.10329	5.24497	5.24497	5.37409	5.70284	5.6496	4.68362	5.15721	5.11002	29
10461553	10461553	A430093F15Rik	1.13756	0.682	-1.01777	0.952	5.19902	5.38497	5.17361	5.25252	5.01117	5.33339	5.25252	5.29167	5.61071	5.14649	5.25252	5.12182	25
10486154	10486154	A430105I19Rik	1.27633	0.368	1.08423	0.784	6.26245	6.61445	6.37912	6.40277	6.34903	6.03555	6.65315	6.64884	6.54136	6.19574	6.43473	6.50689	32
10575209	10575209	A430107J10Rik	1.06845	0.805	-1.07623	0.829	5.79116	5.88668	5.68517	5.81769	5.75637	5.79943	6.0975	5.79943	5.76311	5.97417	5.7082	5.37313	25
10536635	10536635	A430107O13Rik	-1.21611	0.568	-1.01537	0.969	5.28227	5	5.26026	5.13185	5.11205	5.60291	4.94539	5.11205	4.94254	5.4391	5.22964	5.11205	44
10549733	10549733	A430110N23Rik	-1.17454	0.489	1.24713	0.234	6.19599	5.96389	6.5146	6.24303	6.19563	6.1493	5.86338	5.91086	6.11745	6.40489	6.50564	6.63325	27
10430968	10430968	A4galt	1.03306	0.918	1.11233	0.766	4.95157	4.99849	5.10516	5.12463	4.82929	4.9008	4.93746	4.88933	5.1687	4.9008	5.47723	4.93746	25
10588132	10588132	A4gnt	-1.12311	0.703	-1.22625	0.422	4.80446	4.63696	4.51021	4.74328	4.59726	5.07285	4.61883	4.61883	4.67321	4.41841	4.489	4.62323	26
10476882	10476882	A530006G24Rik	-1.06803	0.784	-1.08278	0.725	5.2243	5.12935	5.10956	5.14649	5.13568	5.39074	5.09419	5.15818	5.13568	5.13568	5.07924	5.11376	25
10478892	10478892	A530013C23Rik	-1.19541	0.663	-1.18794	0.602	6.71592	6.45841	6.46746	6.63476	6.42275	7.09025	6.32272	6.6124	6.44012	6.58692	6.36487	6.45059	28
10398824	10398824	A530016L24Rik	1.04156	0.876	1.0094	0.979	5.9013	5.96005	5.9148	6.01026	5.753	5.94064	5.87101	6.01026	5.99886	5.94064	5.6704	6.13335	25
10386821	10386821	A530017D24Rik	-1.22068	0.506	-1.22129	0.26	6.88179	6.5941	6.59338	6.87832	6.84022	6.92682	6.70303	6.32031	6.75896	6.49551	6.6419	6.64273	25
10356271	10356271	A530032D15Rik	-1.25658	0.689	-1.31127	0.406	6.79829	6.46879	6.40733	6.65163	6.51466	7.22858	6.22524	6.93543	6.2457	6.50564	6.32314	6.3932	9
10356269	10356269	A530032D15Rik	-1.69374	0.11	-1.05512	0.911	8.62311	7.8629	8.5457	8.76091	8.65355	8.45488	7.68211	8.04435	7.86223	8.63474	8.91445	8.08792	25
10347921	10347921	A530040E14Rik	-1.51463	0.713	-1.34565	0.745	5.73132	5.13235	5.30301	5.3026	4.97461	6.91675	4.88336	5.70681	4.80688	5.59495	5.32525	4.98884	15
10582860	10582860	A530040E14Rik	-1.24254	0.72	-1.21878	0.776	5.47154	5.15824	5.1861	5.53935	4.87688	5.99838	5.02763	5.38383	5.06326	5.256	5.70592	4.59637	25
10582877	10582877	A530040E14Rik	-1.24254	0.72	-1.21878	0.776	5.47154	5.15824	5.1861	5.53935	4.87688	5.99838	5.02763	5.38383	5.06326	5.256	5.70592	4.59637	25
10347919	10347919	A530040E14Rik	-1.36258	0.644	-1.18771	0.829	5.40573	4.95939	5.15754	5.53231	4.77179	5.91309	4.67011	5.28409	4.92398	5.23693	5.75582	4.47987	28
10356291	10356291	A530040E14Rik	-1.36258	0.644	-1.18771	0.829	5.40573	4.95939	5.15754	5.53231	4.77179	5.91309	4.67011	5.28409	4.92398	5.23693	5.75582	4.47987	28
10545079	10545079	A530053G22Rik	-1.05974	0.895	-1.11539	0.611	2.48794	2.40423	2.33039	2.62626	2.38695	2.4506	2.06822	2.38695	2.75751	2.22953	2.37469	2.38695	25
10410355	10410355	A530054K11Rik	-1.09382	0.744	1.00605	0.984	7.8773	7.74792	7.886	7.97186	8.00638	7.65365	7.82605	7.68859	7.72911	7.88601	7.89621	7.87578	24
10451646	10451646	A530064D06Rik	-1.19907	0.72	-1.1151	0.823	5.48774	5.22583	5.33056	5.50092	5.02441	5.93788	5.08411	5.41353	5.17984	5.43961	5.46534	5.08673	10
10443852	10443852	A530088E08Rik	-1.01976	0.974	1.07804	0.87	5.40197	5.37375	5.51039	5.44789	4.95074	5.8073	5.42528	5.1998	5.49615	5.60213	5.54902	5.38001	25
10354267	10354267	A530098C11Rik	-1.28527	0.79	-1.15985	0.877	5.40491	5.04284	5.19097	4.87328	4.9148	6.42663	4.67889	5.22481	5.22481	5.65268	5.27271	4.64751	25
10407982	10407982	A530099J19Rik	-1.33936	0.718	1.04153	0.961	4.58008	4.15854	4.63878	4.27297	4.36209	5.10518	4.31865	4.73693	3.42003	5.36662	4.4543	4.09542	25
10356293	10356293	A630001G21Rik	1.23951	0.605	-1.11516	0.768	5.65206	5.96183	5.4948	5.7064	5.30386	5.94591	6.00445	6.13332	5.74771	5.7064	5.42731	5.3507	25
10576603	10576603	A630001O12Rik	-1.09913	0.713	1.04295	0.88	3.87469	3.73834	3.93536	3.99679	3.82058	3.80672	3.63139	3.9052	3.67842	4.00448	4.04845	3.75315	36
10464169	10464169	A630007B06Rik	1.08229	0.705	-1.00002	1	6.0909	6.20499	6.09088	6.12128	6.03584	6.1156	6.18965	6.13546	6.28985	6.07441	5.86013	6.3381	25
10468653	10468653	A630007B06Rik	1.31018	0.539	1.29745	0.485	7.55294	7.94271	7.92862	7.77617	7.74807	7.13459	7.83224	7.83985	8.15604	8.09124	8.0767	7.61792	27
10433773	10433773	A630010A05Rik	-1.03544	0.965	-1.01156	0.987	3.71117	3.66092	3.69458	3.65359	3.10517	4.37474	3.62888	3.70028	3.65359	3.98678	3.59174	3.50522	13
10599598	10599598	A630012P03Rik	-1.09915	0.748	-1.0969	0.721	4.98306	4.84667	4.84963	4.87328	4.87328	5.20262	4.87328	4.96864	4.6981	4.75767	4.95674	4.83448	25
10524229	10524229	A630023P12Rik	-1.00708	0.99	1.03528	0.877	4.83634	4.82616	4.88636	4.87328	4.87328	4.76246	5.14866	4.45654	4.87328	4.92696	4.87328	4.85885	25
10601421	10601421	A630033H20Rik	-1.04061	0.921	-1.01374	0.97	2.65875	2.60131	2.63905	2.93744	2.3646	2.67421	2.6754	2.45433	2.67421	2.61175	2.69367	2.61175	25
10519949	10519949	A630072M18Rik	-1.26076	0.404	-1.05966	0.929	5.42687	5.09257	5.34327	5.2705	5.63672	5.37338	5.13468	4.96653	5.17652	4.7504	5.32471	5.95469	25
10441339	10441339	A630089N07Rik	-1.40647	0.364	-1.63502	0.0654	8.48888	7.9968	7.77958	8.58496	8.61795	8.26373	8.05012	8.24897	7.69132	7.60633	7.81051	7.92189	13
10592196	10592196	A630095E13Rik	-1.32208	0.555	-1.075	0.879	3.82393	3.42111	3.71959	3.85482	3.50513	4.11183	3.16722	3.78967	3.30646	4.07528	3.69581	3.38769	28
10383235	10383235	A730011L01Rik	-1.04972	0.906	-1.27967	0.485	6.2599	6.18989	5.90413	6.53705	6.32409	5.91855	6.29193	6.13887	6.13887	6.10797	5.58456	6.01985	33
10455942	10455942	A730017C20Rik	1.97447	0.129	-5.55168	0.00497	8.13415	9.11562	5.66122	8.08321	8.30011	8.01913	9.48545	8.77735	9.08405	5.14724	5.92849	5.90794	25
10487785	10487785	A730017L22Rik	-1.18509	0.597	-1.21942	0.551	6.9923	6.7473	6.70611	7.27097	6.76933	6.9366	6.65944	6.78104	6.80143	6.78104	6.93801	6.39928	25
10501827	10501827	A730020M07Rik	1.19665	0.671	1.87789	0.123	5.44322	5.70222	6.35233	5.19813	5.24476	5.88677	5.67682	5.67681	5.75304	6.48752	6.60346	5.96602	28
10476005	10476005	A730036I17Rik	-1.16679	0.72	-1.12378	0.661	5.16234	4.93979	4.99398	5.14649	5.37933	4.9612	4.55451	5.06071	5.20416	5.0763	4.84495	5.06071	29
10492113	10492113	A730037C10Rik	-1.07959	0.864	-1.11821	0.68	4.04905	3.93857	3.88786	3.90647	3.90647	4.33421	3.82173	4.26828	3.7257	3.90647	3.85065	3.90647	33
10570972	10570972	A730045E13Rik	-1.1308	0.567	-1.14432	0.511	4.63299	4.45565	4.4385	4.56095	4.72267	4.61535	4.38739	4.46091	4.51865	4.52148	4.29912	4.4949	26
10456516	10456516	A730085E03Rik	1.09385	0.849	-1.30094	0.514	5.82523	5.95465	5.44568	5.9063	5.42793	6.14147	5.73118	6.01928	6.11349	5.50624	5.09207	5.73874	25
10458757	10458757	A730098P11Rik	1.12454	0.591	1.08669	0.72	10.277	10.4464	10.397	10.2394	10.2257	10.3659	10.3664	10.5285	10.4441	10.5482	10.2672	10.3754	25
10454099	10454099	A730098P11Rik	1.15654	0.515	1.10625	0.765	10.3625	10.5723	10.5082	10.4558	10.291	10.3407	10.4707	10.6464	10.5999	10.6772	10.7063	10.141	28
10463153	10463153	A730098P11Rik	1.21134	0.331	1.24387	0.327	10.6527	10.9293	10.9676	10.6283	10.6378	10.6921	10.8546	10.9806	10.9528	11.0767	11.0981	10.7279	45
10404979	10404979	A830005F24Rik	1.03004	0.963	1.07965	0.891	4.2849	4.32761	4.39546	4.3092	3.78595	4.75956	4.20764	4.36152	4.41367	4.16925	4.3092	4.70794	25
10480601	10480601	A830007P12Rik	-1.09489	0.79	1.78974	0.0401	5.58986	5.45907	6.42961	5.72896	5.3526	5.68802	5.68584	5.31658	5.37479	6.45044	6.56023	6.27816	26
10344879	10344879	A830018L16Rik	-1.33505	0.344	-1.34893	0.227	4.92032	4.50342	4.4885	5.11521	4.70583	4.93992	4.42881	4.68022	4.40123	4.68022	4.40773	4.37754	30
10467175	10467175	A830019P07Rik	-1.19454	0.483	-1.16627	0.468	4.9344	4.67794	4.71249	4.7858	4.97844	5.03895	4.69748	4.55054	4.7858	4.7858	4.76624	4.58543	28
10417002	10417002	A830021K08Rik	-1.18781	0.497	-1.11521	0.589	5.17669	4.92838	5.01938	5.23591	5.05302	5.24112	5.05302	4.77519	4.95695	4.95209	5.05302	5.05302	25
10418092	10418092	A830039N20Rik	-2.4473	0.146	-3.06029	0.033	5.76972	4.47852	4.15605	5.53902	6.40817	5.36196	4.38753	4.62068	4.42736	4.12187	4.04984	4.29642	26
10602827	10602827	A830080D01Rik	1.23201	0.575	1.03956	0.917	6.60606	6.90708	6.66203	6.74292	6.81077	6.26449	6.8064	7.07697	6.83787	6.77248	6.59715	6.61647	36
10399299	10399299	A830093I24Rik	-1.03894	0.92	-5.63691	0.00168	7.58571	7.53059	5.0908	7.63191	7.78678	7.33843	7.63725	7.63136	7.32315	4.96342	5.22757	5.08142	31
10443027	10443027	A930001N09Rik	1.27257	0.52	1.2528	0.736	7.12484	7.47258	7.45	7.20253	7.38305	6.78894	7.35476	7.62553	7.43746	6.84051	8.24094	7.26855	31
10438442	10438442	A930003A15Rik	1.12215	0.758	1.05587	0.84	5.32767	5.49393	5.4061	5.36838	5.24624	5.36838	5.36838	5.24624	5.86717	5.59158	5.25833	5.36838	25
10480321	10480321	A930004D18Rik	1.0242	0.935	2.02373	0.173	5.49898	5.53348	6.516	5.42457	5.43126	5.64112	5.65376	5.54455	5.40213	5.82663	6.53113	7.19023	25
10501591	10501591	A930005H10Rik	-1.23281	0.579	-1.14647	0.766	7.02978	6.72783	6.83258	6.91702	6.77026	7.40205	6.76464	6.77026	6.64858	6.5509	6.69388	7.25296	25
10521331	10521331	A930005I04Rik	1.08502	0.747	-1.38031	0.182	6.04382	6.16154	5.57883	6.16428	5.98359	5.98359	6.09689	6.32366	6.06408	5.39501	5.8327	5.50878	27
10581491	10581491	A930006D01Rik	-1.05446	0.856	-1.13047	0.662	5.92487	5.84836	5.74794	6.14797	5.75423	5.87239	5.82713	5.87572	5.84222	5.84222	5.85974	5.54184	25
10531627	10531627	A930011G23Rik	-1.05607	0.799	-1.08234	0.699	5.98379	5.90509	5.86964	6.08826	5.94816	5.91496	5.91496	5.88535	5.91496	5.84043	5.92235	5.84616	26
10482788	10482788	A930012O16Rik	1.03305	0.936	1.24197	0.426	5.09214	5.13905	5.40477	5.25989	5.12099	4.89554	5.35777	4.86993	5.18946	5.36366	5.19472	5.65592	25
10424060	10424060	A930017M01Rik	1.52637	0.47	-2.52515	0.058	5.51131	6.12141	4.17494	5.85004	5.82711	4.85678	6.09312	6.24157	6.02955	4.23049	4.23195	4.06239	25
10424062	10424062	A930017M01Rik	1.38748	0.384	-2.38311	0.0219	5.97382	6.44629	4.72098	6.33519	5.83227	5.75401	6.52522	6.52563	6.28802	4.55121	4.75449	4.85723	25
10474234	10474234	A930018P22Rik	-1.16886	0.588	1.08434	0.758	5.04529	4.82019	5.16211	5.21889	4.82488	5.09212	4.70867	4.85065	4.90124	5.23494	5.10983	5.14157	25
10525460	10525460	A930024E05Rik	-1.0074	0.975	-1.01226	0.968	5.81627	5.80564	5.79869	5.82424	5.81229	5.81229	5.81229	5.81229	5.79233	5.57038	5.86727	5.95842	27
10538802	10538802	A930038C07Rik	1.30476	0.384	-1.58773	0.239	5.7864	6.17018	5.11944	5.80338	5.70246	5.85336	6.08613	5.98004	6.44438	5.48663	4.54528	5.32641	27
10486096	10486096	A930104D05Rik	-1.21446	0.612	-1.10732	0.759	4.76561	4.4853	4.61854	4.39659	4.93153	4.96872	4.61662	4.45599	4.3833	4.66626	4.62239	4.56699	26
10434131	10434131	AA066038	1.01806	0.959	-1.03972	0.864	4.54662	4.57244	4.49043	4.49638	4.49638	4.64708	4.4141	4.49638	4.80683	4.47852	4.49638	4.49638	25
10571737	10571737	AA386476	1.04372	0.912	-1.01801	0.978	6.43888	6.50061	6.41314	6.31547	6.41367	6.58751	6.66948	6.19592	6.63645	6.13171	6.01773	7.08997	25
10444135	10444135	AA388235	-1.30467	0.503	1.39801	0.123	4.74555	4.36187	5.22893	4.61053	4.72902	4.89712	4.63505	3.99101	4.45955	5.09871	5.33323	5.25485	18
10515930	10515930	AA415398	1.02543	0.948	1.05303	0.874	5.58293	5.61916	5.65748	5.64942	5.28763	5.81173	5.64942	5.55862	5.64942	5.67358	5.64942	5.64942	26
10475517	10475517	AA467197	-1.24339	0.517	1.49448	0.321	4.22722	3.91294	4.80686	4.33455	4.22681	4.1203	3.95906	4.15386	3.6259	4.94088	5.23859	4.24112	30
10456289	10456289	AA667203	1.13	0.778	-1.67081	0.128	6.59784	6.77417	5.8573	6.64029	6.36286	6.79038	7.13813	6.7116	6.47277	6.14742	5.94377	5.4807	25
10574342	10574342	AA960436	-1.10191	0.778	1.13411	0.634	6.53795	6.39794	6.71951	6.68887	6.58502	6.33996	6.54323	6.12701	6.52357	6.52102	6.80347	6.83403	28
10349562	10349562	AA986860	-1.11856	0.641	-1.21079	0.4	5.4973	5.33565	5.22135	5.61549	5.33084	5.54558	5.32439	5.36289	5.31968	5.29605	5.04362	5.32439	36
10410351	10410351	AA987161	-1.22681	0.607	-1.18279	0.59	6.60971	6.3148	6.36752	6.47506	6.93439	6.41969	6.41969	6.06154	6.46318	6.41969	6.16782	6.51505	19
10432986	10432986	Aaas	1.47437	0.148	1.74765	0.0688	6.73086	7.29096	7.53628	6.8505	6.77548	6.56661	7.35354	7.17125	7.3481	7.31331	7.85862	7.43692	32
10525893	10525893	Aacs	-1.88527	0.114	-1.35847	0.46	7.38734	6.47257	6.94536	7.25734	7.71637	7.1883	6.30695	6.58804	6.52272	7.42548	6.83169	6.57891	39
10492300	10492300	Aadac	-1.02702	0.932	-1.00927	0.97	3.22289	3.18443	3.20957	3.203	3.23428	3.23138	3.37808	2.97221	3.203	3.28172	3.203	3.14398	26
10492294	10492294	Aadacl2	1.0868	0.88	1.25558	0.601	2.88532	3.0054	3.21367	3.16638	2.34632	3.14325	3.06492	3.09407	2.85722	3.46285	3.05344	3.12472	25
10571891	10571891	Aadat	-1.31247	0.359	1.09322	0.844	4.57465	4.18237	4.70323	4.44	4.44	4.84394	4.18646	4.10668	4.25396	4.45835	4.5111	5.14025	30
10586130	10586130	Aagab	-1.08066	0.738	1.22465	0.286	6.69381	6.5819	6.98618	6.71019	6.66103	6.71019	6.71019	6.44286	6.59264	6.97397	6.86093	7.12364	27
10539741	10539741	Aak1	1.06461	0.859	-1.16528	0.58	7.63762	7.72795	7.41695	7.59561	7.92421	7.39305	7.65209	7.76888	7.76287	7.44253	7.46907	7.33925	47
10539766	10539766	Aak1	1.14665	0.666	1.03206	0.915	7.64212	7.83954	7.68765	7.62837	7.85296	7.44502	7.9323	7.65346	7.93285	7.68027	7.70365	7.67903	25
10355554	10355554	Aamp	1.06732	0.847	1.52802	0.0982	8.08306	8.17706	8.69473	8.00071	8.36261	7.88586	8.09008	8.26035	8.18075	8.65696	8.76889	8.65834	34
10382816	10382816	Aanat	1.02568	0.911	1.02286	0.929	4.9436	4.98018	4.97621	4.98495	4.8609	4.98495	4.99116	4.98495	4.96444	5.06979	4.99516	4.86368	43
10424082	10424082	Aard	-1.30392	0.498	2.39246	0.141	6.3774	5.99454	7.6359	6.39761	6.67893	6.05567	5.89094	6.1973	5.89539	7.32039	7.11849	8.46881	25
10575550	10575550	Aars	1.12997	0.677	1.43155	0.128	7.5973	7.77359	8.11488	7.36249	7.73839	7.69102	7.83447	7.65344	7.83284	8.218	8.1038	8.02285	73
10445380	10445380	Aars2	1.02981	0.896	-1.18102	0.405	5.69251	5.73489	5.45248	5.70592	5.76097	5.61064	5.74854	5.76247	5.69366	5.49576	5.55508	5.30659	49
10391431	10391431	Aarsd1	1.01101	0.976	-1.06902	0.835	7.5877	7.6035	7.49142	7.48165	7.8382	7.44326	7.56619	7.70038	7.54393	7.34986	7.45849	7.66592	36
10530787	10530787	Aasdh	-1.01499	0.973	-1.24194	0.258	6.25481	6.23335	5.94221	6.30928	6.2928	6.16235	6.33518	5.89658	6.46829	5.8447	6.06766	5.91427	36
10590654	10590654	Aasdhppt	-1.12364	0.808	1.24165	0.254	7.29275	7.12456	7.60501	7.13834	7.38396	7.35594	7.40765	6.64202	7.32402	7.59576	7.60611	7.61316	28
10543333	10543333	Aass	-1.06725	0.863	1.59961	0.315	5.94766	5.85376	6.62538	5.93257	6.0565	5.8539	5.52552	5.97926	6.0565	6.0565	6.54559	7.27404	47
10389269	10389269	Aatf	1.29586	0.457	1.64587	0.103	7.39543	7.76934	8.11428	7.66309	7.46144	7.06176	7.80756	7.75404	7.74642	8.28931	7.99022	8.06331	26
10393668	10393668	Aatk	-1.14913	0.603	-1.21654	0.331	6.33283	6.13229	6.05005	6.31425	6.34644	6.33781	6.30797	5.9268	6.16208	5.86766	6.17488	6.1076	32
10532313	10532313	AB010352	-1.4364	0.492	-1.50307	0.212	5.28089	4.75843	4.69297	5.1998	5.60729	5.03558	5.01532	4.277	4.98297	4.37696	4.86748	4.83448	33
10543785	10543785	AB041803	-1.27543	0.63	2.09945	0.0891	5.62196	5.27097	6.69197	5.96703	5.81434	5.08451	5.23519	5.21865	5.35908	6.80362	6.86865	6.40363	26
10509557	10509557	AB041806	-1.34944	0.282	-1.25123	0.289	5.33783	4.90547	5.01448	5.35692	5.14196	5.5146	5.03659	4.82674	4.85308	4.98837	5.03659	5.01849	25
10426898	10426898	AB099516	1.03784	0.903	1.02547	0.933	3.88905	3.94263	3.92533	4.01456	3.65729	3.99529	3.99185	3.90017	3.93587	3.93587	3.90027	3.93986	40
10583669	10583669	AB124611	-1.27862	0.276	-2.04786	0.0316	6.38281	6.02822	5.34869	6.4884	6.38146	6.27857	5.99986	6.12478	5.96002	5.51354	5.52654	5.006	30
10433445	10433445	Abat	1.05003	0.848	-1.77996	0.0466	9.79275	9.86319	8.9609	9.6791	9.94868	9.75047	9.91326	9.88836	9.78794	9.08766	9.10387	8.69117	32
10512949	10512949	Abca1	1.41958	0.276	-1.1397	0.687	9.74868	10.2541	9.56002	9.74972	10.0083	9.48804	10.1937	10.3555	10.2132	9.47202	9.80153	9.40651	49
10355343	10355343	Abca12	-1.05478	0.865	-1.07889	0.777	4.54547	4.46853	4.43592	4.40576	4.43592	4.79472	4.4141	4.55556	4.43592	4.43592	4.43592	4.43592	57
10374248	10374248	Abca13	-1.06074	0.85	-1.03359	0.921	4.67962	4.59456	4.63196	4.62112	4.5022	4.91555	4.63196	4.6591	4.49261	4.71491	4.71293	4.46806	64
10556833	10556833	Abca14	-1.03547	0.914	-1.0291	0.934	4.67995	4.62965	4.63856	4.48825	4.62319	4.92839	4.62319	4.64258	4.62319	4.8008	4.62319	4.49169	33
10556867	10556867	Abca15	-1.12522	0.645	-1.133	0.586	3.92032	3.75012	3.74018	3.86225	3.79064	4.10807	3.68515	3.79064	3.77457	3.79064	3.79064	3.63926	33
10556901	10556901	Abca16	-1.04069	0.909	1.00891	0.978	3.89489	3.83736	3.90769	3.90273	3.67358	4.10837	3.67839	3.90273	3.93095	3.90273	3.87489	3.94544	30
10448527	10448527	Abca17	1.02911	0.93	1.01186	0.964	5.03177	5.07317	5.04878	5.05769	5.01881	5.01881	4.95594	5.33236	4.9312	5.19008	5.01881	4.93746	29
10470050	10470050	Abca2	-1.08542	0.78	-1.40767	0.155	7.62625	7.50799	7.13294	7.59265	7.86118	7.42492	7.58137	7.47267	7.46993	7.05686	7.08714	7.25481	50
10442396	10442396	Abca3	-1.01742	0.968	-1.00927	0.983	7.84834	7.82342	7.83503	7.72577	8.18848	7.63077	7.88953	7.7642	7.81654	7.57018	8.0084	7.92649	38
10495712	10495712	Abca4	1.07173	0.782	1.09615	0.696	4.75553	4.85547	4.88798	4.8512	4.56421	4.8512	4.8512	4.86402	4.8512	4.8512	4.96153	4.8512	50
10392642	10392642	Abca5	-1.14734	0.596	-1.27008	0.388	6.85778	6.65949	6.51287	6.84178	7.03531	6.69626	6.69626	6.69626	6.58597	6.39302	6.80813	6.33744	40
10392601	10392601	Abca6	-1.34366	0.422	-1.10334	0.65	4.46079	4.03462	4.31891	4.60313	4.46414	4.31509	4.27084	3.69369	4.13933	4.35948	4.30856	4.2887	40
10364601	10364601	Abca7	-1.17124	0.428	-1.12502	0.695	5.52389	5.29585	5.35394	5.59278	5.4883	5.4906	5.34461	5.2432	5.29975	5.27726	5.11101	5.67356	48
10392522	10392522	Abca8a	-1.29332	0.515	-1.02478	0.98	5.44097	5.0699	5.40565	5.29187	5.77984	5.25121	5.25121	4.84866	5.10983	5.20084	6.38142	4.63471	37
10392484	10392484	Abca8b	1.51283	0.151	2.82082	0.0951	5.44736	6.04461	6.94348	5.54263	5.52559	5.27387	5.92399	6.2054	6.00445	6.36225	7.84475	6.62343	37
10392560	10392560	Abca9	-1.01944	0.952	2.45384	0.061	5.16053	5.13275	6.45557	5.11987	5.2329	5.12883	5.15404	4.94194	5.30228	5.86493	6.51241	6.98938	40
10582626	10582626	Abcb10	-1.05784	0.787	-1.01408	0.952	5.74644	5.66532	5.72627	5.70898	5.75718	5.77316	5.70898	5.57798	5.70898	5.76085	5.70898	5.70898	29
10483410	10483410	Abcb11	-1.02345	0.958	1.03471	0.934	3.77865	3.74522	3.82788	3.80143	3.45204	4.08249	3.76317	3.8045	3.66799	4.00856	3.77985	3.69524	28
10519527	10519527	Abcb1a	-1.07813	0.725	1.02805	0.913	5.23249	5.12396	5.27241	5.26693	5.1998	5.23074	5.1998	5.16089	5.0112	5.1998	5.41761	5.1998	27
10519555	10519555	Abcb1b	1.01159	0.987	1.90583	0.287	4.44113	4.45776	5.37155	3.88784	4.76161	4.67396	4.40625	4.53119	4.43584	6.03984	5.38728	4.68754	22
10519578	10519578	Abcb4	-1.31287	0.233	-1.2905	0.167	5.51362	5.1209	5.14569	5.62832	5.49265	5.41989	5.0181	5.16983	5.17476	5.1727	5.16727	5.09708	28
10403220	10403220	Abcb5	1.03567	0.958	-1.01463	0.98	3.44811	3.49867	3.42716	3.7658	2.84611	3.73242	3.41303	3.49553	3.58746	3.25589	3.53006	3.49553	28
10403202	10403202	Abcb5	-1.04856	0.84	1.02501	0.936	4.19271	4.1243	4.22835	4.1243	4.1243	4.32953	4.1243	4.1243	4.1243	4.1243	4.43645	4.1243	33
10355742	10355742	Abcb6	1.26467	0.425	1.4143	0.14	5.70345	6.04221	6.20354	5.88845	5.69714	5.52477	5.9049	6.21516	6.00657	6.35516	6.17249	6.08297	39
10606217	10606217	Abcb7	1.20985	0.448	1.10254	0.679	6.7624	7.03723	6.90323	6.57453	6.86427	6.8484	6.99099	7.11755	7.00314	6.95797	6.94621	6.80552	34
10520154	10520154	Abcb8	1.18943	0.619	-1.10258	0.812	6.65449	6.90476	6.51361	6.73529	6.88354	6.34462	7.00711	6.78387	6.92329	6.17284	6.751	6.61698	36
10533734	10533734	Abcb9	-1.09569	0.697	-1.76897	0.0258	6.68157	6.54974	5.85866	6.66753	6.69323	6.68396	6.70429	6.42573	6.51919	5.84924	6.03821	5.68853	32
10433735	10433735	Abcc1	-1.10514	0.825	1.30351	0.405	6.58881	6.44458	6.97121	6.69561	6.8835	6.18731	6.36975	6.31728	6.64671	6.89692	6.91639	7.10032	33
10451261	10451261	Abcc10	-1.0728	0.785	-1.28397	0.258	6.01638	5.91499	5.65577	6.15335	6.06589	5.82989	5.97566	5.88678	5.88254	5.5306	5.65186	5.78485	48
10580418	10580418	Abcc12	1.53591	0.114	1.77524	0.0493	5.62912	6.24821	6.45713	5.76421	5.59549	5.52765	6.18274	6.18274	6.37916	6.67231	6.51636	6.18274	31
10463308	10463308	Abcc2	-1.10242	0.662	1.02074	0.935	4.21797	4.0773	4.24759	4.24264	4.227	4.18428	4.18428	3.95414	4.09347	4.18428	4.3742	4.18428	34
10389894	10389894	Abcc3	-1.00563	0.993	-1.06914	0.796	4.97881	4.97072	4.88236	5.16246	4.84899	4.92499	4.60375	4.92499	5.38342	4.77293	4.92499	4.94916	34
10422280	10422280	Abcc4	-1.06976	0.834	-1.25414	0.525	6.44656	6.34928	6.11987	6.34928	6.72728	6.26313	6.34928	6.34928	6.34928	5.74703	6.21174	6.40084	31
10438478	10438478	Abcc5	-1.00641	0.988	-1.13669	0.738	7.54003	7.53082	7.35519	7.6225	7.7558	7.24181	7.53871	7.55917	7.49459	7.52176	7.53625	7.00756	54
10563447	10563447	Abcc6	-1.05423	0.845	-1.08878	0.725	5.19291	5.11672	5.0702	5.28442	4.99246	5.30186	5.1534	5.09838	5.09838	5.09838	5.09838	5.01383	32
10563487	10563487	Abcc8	-1.21229	0.568	-1.19154	0.482	4.99294	4.7152	4.74011	5.25121	4.78548	4.94213	4.81816	4.79863	4.52882	4.66537	4.79863	4.75634	39
10549108	10549108	Abcc9	-1.26118	0.539	-1.10856	0.817	5.46329	5.12851	5.3146	5.39153	5.17783	5.82051	5.05637	5.19592	5.13325	5.64352	5.28084	5.01945	45
10600235	10600235	Abcd1	1.4063	0.416	1.85388	0.184	6.55964	7.05154	7.45019	6.55327	6.95622	6.16943	7.02704	7.02704	7.10054	6.96952	7.46306	7.918	33
10431697	10431697	Abcd2	-1.8283	0.102	-9.32424	0.00837	8.07715	7.20664	4.85616	7.80886	8.30169	8.12089	7.1301	7.15175	7.33807	4.69843	4.21155	5.6585	25
10501832	10501832	Abcd3	-1.15426	0.489	-1.6863	0.0204	9.65482	9.44785	8.90095	9.58354	9.71554	9.66537	9.52157	9.40485	9.41713	8.84498	8.92834	8.92954	47
10401488	10401488	Abcd4	-1.38785	0.346	-1.53131	0.173	7.33808	6.86523	6.72331	7.19994	7.6597	7.15459	6.89963	6.71548	6.98058	6.52108	6.6467	7.00214	44
10579874	10579874	Abce1	1.18212	0.471	1.37165	0.206	8.49301	8.73438	8.94892	8.65143	8.4192	8.40841	8.78104	8.71873	8.70337	9.1765	8.95153	8.71873	35
10450648	10450648	Abcf1	1.14081	0.52	1.31927	0.339	7.41753	7.60759	7.81727	7.32171	7.46547	7.46541	7.60788	7.60461	7.61028	8.02486	7.98316	7.44379	39
10528648	10528648	Abcf2	1.15568	0.6	1.4692	0.146	7.34883	7.55758	7.90386	7.28235	7.54408	7.22006	7.44326	7.56008	7.66938	8.06864	8.00175	7.6412	26
10434396	10434396	Abcf3	-1.00951	0.987	1.0446	0.923	7.08551	7.07186	7.14846	7.03696	7.49613	6.72344	7.11149	6.97104	7.13304	7.1613	7.27613	7.00796	42
10443730	10443730	Abcg1	1.13722	0.705	-1.11126	0.665	5.70424	5.88976	5.55205	5.69421	5.65698	5.76154	5.75842	5.69421	6.21664	5.6349	5.32906	5.69219	36
10538640	10538640	Abcg2	1.20054	0.513	2.03067	0.256	5.178	5.44168	6.19995	4.95872	5.22902	5.34626	5.42713	5.37185	5.52607	7.16237	5.74789	5.6896	34
10531952	10531952	Abcg3	1.02033	0.979	1.01506	0.982	3.75222	3.78126	3.77379	3.7869	3.13409	4.33565	3.76483	3.81412	3.76483	3.9837	3.57283	3.76483	33
10592772	10592772	Abcg4	-1.20082	0.649	-1.47721	0.138	7.31144	7.04742	6.74856	7.46504	7.43859	7.0307	7.24173	6.73964	7.1609	6.6291	6.90961	6.70699	33
10453318	10453318	Abcg5	1.00442	0.989	1.00962	0.97	4.58982	4.59619	4.60364	4.48808	4.58694	4.69445	4.60364	4.51641	4.66852	4.60364	4.60364	4.60364	29
10447239	10447239	Abcg8	-1.15157	0.583	1.05643	0.822	5.12878	4.92518	5.20798	5.09975	5.09196	5.19464	5.10424	4.90556	4.76575	5.36451	5.15969	5.09975	28
10520622	10520622	Abhd1	-1.49228	0.619	-2.72805	0.114	7.94719	7.36967	6.49932	7.62101	8.84103	7.37953	7.57603	7.23798	7.29499	6.51159	6.20075	6.78561	26
10439701	10439701	Abhd10	1.07763	0.799	-1.16794	0.606	7.1111	7.21896	6.88713	7.10842	7.29495	6.92992	7.35999	7.10842	7.18848	6.82657	6.66833	7.1665	29
10526250	10526250	Abhd11	-1.08159	0.739	-1.31159	0.307	7.1484	7.03525	6.75708	7.17159	7.26997	7.00364	7.09846	7.00364	7.00364	6.46092	6.84379	6.96655	37
10488507	10488507	Abhd12	-2.03489	0.146	-2.56079	0.0117	9.61682	8.59187	8.26023	9.44881	9.85526	9.54639	8.87356	8.14985	8.75221	8.18589	8.10684	8.48796	37
10396148	10396148	Abhd12b	1.09496	0.708	1.02424	0.944	3.32809	3.45897	3.36264	3.32922	3.18135	3.47372	3.53225	3.42234	3.42234	3.42234	3.5392	3.12638	36
10570013	10570013	Abhd13	1.22576	0.671	1.1713	0.607	7.565	7.85867	7.79311	7.20516	7.79307	7.69676	8.05511	7.4872	8.03371	7.78939	7.7174	7.87254	25
10596481	10596481	Abhd14a	-1.03885	0.925	1.15774	0.783	6.86074	6.80576	7.07205	6.99089	6.91976	6.67159	6.64683	7.11521	6.65525	6.72825	6.77206	7.71585	26
10588505	10588505	Abhd14b	-1.02883	0.958	1.24532	0.642	6.34031	6.29931	6.65683	6.64961	6.36687	6.00445	6.00445	6.52805	6.36543	6.1939	6.666	7.11058	25
10378893	10378893	Abhd15	1.01634	0.942	-1.00644	0.978	5.24761	5.27099	5.23834	5.25121	5.2404	5.25121	5.31055	5.25121	5.25121	5.19747	5.22037	5.29719	27
10444685	10444685	Abhd16a	-1.05456	0.836	1.00609	0.983	7.19073	7.11409	7.19949	7.07197	7.34486	7.15535	7.15535	7.15535	7.03155	7.15535	7.10983	7.33329	44
10479625	10479625	Abhd16b	1.00983	0.972	1.06546	0.772	4.84172	4.85583	4.9332	4.87874	4.76768	4.87874	4.94947	4.73928	4.87874	4.87874	5.04212	4.87874	25
10554269	10554269	Abhd2	-1.1429	0.69	1.03918	0.897	8.02756	7.83485	8.083	8.02747	8.24256	7.81264	7.86953	7.63391	8.00111	8.10515	8.05334	8.09052	31
10457475	10457475	Abhd3	-2.01411	0.121	-10.6355	0.00161	9.55963	8.54949	6.14881	9.31864	9.73295	9.62729	8.67587	8.78429	8.1883	6.51762	6.07245	5.85637	25
10415021	10415021	Abhd4	-1.05602	0.878	1.03436	0.938	8.90813	8.82949	8.95686	8.69595	9.17762	8.85081	8.68978	8.92443	8.87426	8.6953	8.90333	9.27195	34
10590452	10590452	Abhd5	-1.02216	0.941	1.39715	0.134	7.75147	7.71986	8.23396	7.62517	7.81817	7.81109	7.84483	7.56688	7.74787	8.22289	8.41076	8.06823	26
10412607	10412607	Abhd6	-1.27502	0.544	-1.58835	0.201	7.39154	7.04103	6.72401	7.01992	7.51916	7.63554	7.20804	6.89511	7.01992	6.38278	6.76933	7.01992	21
10579500	10579500	Abhd8	-1.15486	0.642	1.05952	0.915	7.34566	7.13794	7.42908	7.06583	7.53501	7.43616	7.10855	7.12613	7.17915	7.10367	7.23374	7.94982	25
10480423	10480423	Abi1	-1.19411	0.616	-1.1699	0.444	10.144	9.88808	9.91764	10.1654	10.276	9.99061	10.0916	9.58201	9.99061	9.83881	9.96982	9.94429	82
10346764	10346764	Abi2	1.06715	0.789	-1.21993	0.339	8.96169	9.05545	8.67489	8.89341	9.12691	8.86475	9.00672	9.05913	9.10051	8.78498	8.65479	8.58491	37
10390186	10390186	Abi3	-1.01663	0.963	1.20425	0.426	5.60344	5.57964	5.87157	5.83852	5.41045	5.56134	5.59017	5.48884	5.65991	5.92133	5.80988	5.88349	35
10436304	10436304	Abi3bp	-1.35258	0.432	-1.37099	0.138	5.29537	4.85965	4.84014	5.34338	5.34338	5.19933	4.47289	5.13209	4.97397	5.02482	4.77825	4.71735	43
10471201	10471201	Abl1	1.43336	0.438	1.37838	0.529	7.52979	8.0492	7.99277	7.52818	7.91343	7.14777	7.89392	8.31495	7.93871	7.40965	8.18071	8.38795	39
10350823	10350823	Abl2	1.23901	0.51	1.08176	0.855	7.07753	7.38672	7.19091	7.22469	7.21938	6.78852	7.41077	7.2624	7.48698	7.55041	6.90977	7.11257	28
10468691	10468691	Ablim1	1.03782	0.914	2.53741	0.0378	6.54294	6.5965	7.8863	6.44126	6.8064	6.38115	6.49801	6.67754	6.61395	7.39687	8.0772	8.18482	30
10521415	10521415	Ablim2	-1.00391	0.99	-1.38042	0.147	6.50684	6.50121	6.04173	6.54261	6.58663	6.39128	6.48299	6.47581	6.54481	6.20378	5.85107	6.07035	46
10459262	10459262	Ablim3	1.05258	0.801	-1.11117	0.625	4.62708	4.70101	4.475	4.63092	4.61941	4.63092	4.63092	4.72147	4.75064	4.32953	4.46454	4.63092	25
10481114	10481114	Abo	-1.11168	0.826	-1.03461	0.946	3.73248	3.57974	3.68339	3.79064	3.30477	4.10203	3.40109	3.70428	3.63385	3.90982	3.66358	3.47677	27
10538163	10538163	Abp1	-1.17743	0.519	-1.16367	0.501	4.32136	4.08572	4.10268	4.47165	4.14782	4.34461	4.14782	4.09138	4.01796	4.21448	4.09138	4.00217	25
10552121	10552121	Abpa	-1.05471	0.888	-1.10092	0.824	5.31843	5.24157	5.17971	5.50472	4.97229	5.47827	5.23072	5.247	5.247	5.45158	5.247	4.84056	23
10562314	10562314	Abpb	-1.3396	0.285	-1.30711	0.217	2.89241	2.47061	2.50603	2.93972	2.83266	2.90487	2.61809	2.55629	2.23746	2.61809	2.2819	2.61809	25
10562291	10562291	Abpd	-1.30585	0.728	-1.12943	0.875	5.54011	5.15512	5.36452	5.27484	4.96467	6.38083	4.97209	5.33405	5.15923	5.64955	5.44268	5.00132	29
10552090	10552090	Abpe	-1.30121	0.592	-1.5153	0.225	2.98704	2.60718	2.38743	2.92503	2.61691	3.41916	2.37591	2.6094	2.83624	2.29557	2.31629	2.55044	12
10562308	10562308	Abpg	-1.28131	0.698	-1.12494	0.848	4.14766	3.79004	3.97781	3.91436	3.6928	4.83583	3.72954	3.96714	3.67343	4.2182	3.85017	3.86506	25
10562280	10562280	Abph	1.00805	0.99	1.07422	0.9	4.23429	4.24586	4.33757	4.39922	3.70736	4.59627	4.17604	4.30806	4.25348	4.44555	4.57724	3.98994	26
10562299	10562299	Abpz	-1.15598	0.859	-1.2612	0.663	3.56416	3.35504	3.22937	3.35068	3.18326	4.15854	3.03159	3.987	3.04652	3.62337	2.90259	3.16213	19
10388545	10388545	Abr	-2.05069	0.0406	-3.5721	0.0029	9.13244	8.09633	7.29566	9.12664	9.2701	9.00056	8.15903	8.07707	8.05288	7.13983	7.24742	7.49973	33
10428370	10428370	Abra	1.12825	0.76	1.1894	0.603	4.81773	4.99182	5.06796	5.02375	4.40568	5.02375	5.02375	5.02375	4.92795	5.15637	5.02375	5.02375	27
10408168	10408168	Abt1	1.07712	0.754	1.25103	0.301	5.95233	6.05951	6.27545	5.894	6.10336	5.85963	6.10336	5.97181	6.10336	6.37678	6.10336	6.3462	25
10546137	10546137	Abtb1	-1.05699	0.901	-1.5079	0.289	6.23416	6.15421	5.64162	6.34711	6.47353	5.88184	6.36939	5.99762	6.09561	5.38695	5.44719	6.09071	27
10474181	10474181	Abtb2	1.1143	0.717	-1.80222	0.0822	7.77987	7.93602	6.9301	7.66193	7.96651	7.71118	7.99578	7.73846	8.07381	7.29563	6.60557	6.8891	34
10590137	10590137	Acaa1a	-1.28706	0.186	-1.2785	0.287	7.34629	6.9822	6.99183	7.34272	7.3644	7.33173	6.98627	6.98461	6.97573	6.85672	6.86175	7.25703	21
10597592	10597592	Acaa1b	-1.12072	0.867	-1.44456	0.231	6.38768	6.22325	5.85706	6.67305	6.48555	6.00445	6.81318	5.85212	6.00445	5.82589	6.00445	5.74083	11
10456699	10456699	Acaa2	-1.1904	0.574	-1.8887	0.187	9.00869	8.75724	8.09129	8.73534	9.11167	9.17906	8.75705	8.6749	8.83978	7.52984	8.02716	8.71688	27
10379820	10379820	Acaca	-1.43709	0.391	-1.83363	0.136	7.98615	7.46299	7.11144	8.07847	8.27115	7.60883	7.22316	7.59893	7.5669	7.52314	6.75505	7.05613	15
10524460	10524460	Acacb	-1.04226	0.86	-1.1077	0.623	5.6945	5.63478	5.54693	5.82157	5.63097	5.63097	5.64241	5.63097	5.63097	5.51623	5.63097	5.4936	54
10533367	10533367	Acad10	1.00769	0.986	1.00019	1	5.197	5.20806	5.19727	5.06546	5.3362	5.18934	5.4446	4.98413	5.19545	4.97308	5.2454	5.37333	36
10588357	10588357	Acad11	-1.18187	0.612	-1.10924	0.735	6.90085	6.65978	6.75127	6.74364	7.21526	6.74364	6.6327	6.71359	6.63303	6.74364	6.6539	6.85628	42
10533360	10533360	Acad12	-1.0278	0.95	1.0565	0.845	4.10664	4.06707	4.18593	4.08522	3.98235	4.25235	4.18559	3.74046	4.27517	4.06395	4.3586	4.13525	18
10591947	10591947	Acad8	1.12659	0.642	1.22379	0.379	6.99403	7.16599	7.28538	7.17575	6.95523	6.85111	7.19127	7.09994	7.20677	7.1193	7.3703	7.36653	36
10491526	10491526	Acad9	1.19323	0.612	1.08309	0.798	6.84035	7.09522	6.9555	6.67012	7.15348	6.69744	6.9482	7.1614	7.17604	6.99853	6.87898	6.989	40
10355246	10355246	Acadl	1.15327	0.738	-1.28971	0.44	8.8379	9.04363	8.47085	8.46493	8.8848	9.16397	8.96201	9.24173	8.92715	8.31303	8.65343	8.44609	36
10502951	10502951	Acadm	1.1606	0.644	1.1288	0.666	8.14641	8.36128	8.3212	7.91946	8.4104	8.10937	8.32277	8.28515	8.47592	8.20173	8.36692	8.39493	27
10532926	10532926	Acads	1.22506	0.318	1.21045	0.6	6.75272	7.04558	7.02827	6.75777	6.7092	6.79121	7.02752	6.9752	7.13401	6.61474	7.03535	7.43472	28
10558227	10558227	Acadsb	1.08277	0.835	1.20368	0.511	8.3931	8.50782	8.66054	8.18774	8.62791	8.36364	8.54809	8.26092	8.71445	8.54171	8.89184	8.54809	33
10387768	10387768	Acadvl	-1.07341	0.82	1.16176	0.428	7.87433	7.77213	8.09064	7.77665	7.90337	7.94296	7.90096	7.51606	7.89938	8.02022	8.07193	8.17976	44
10554249	10554249	Acan	-1.04297	0.869	-1.26494	0.291	4.57126	4.51056	4.2322	4.61068	4.44142	4.66168	4.60752	4.44142	4.48274	4.35761	4.0274	4.31158	37
10387699	10387699	Acap1	-1.02644	0.935	-1.16439	0.522	5.0318	4.99415	4.81222	5.25868	4.91836	4.91836	5.08709	4.97699	4.91836	4.91836	4.74696	4.77135	45
10438980	10438980	Acap2	-1.08208	0.848	-1.11861	0.812	8.06174	7.94793	7.90003	7.94295	8.43585	7.8064	7.83466	7.94588	8.06325	8.08994	8.12948	7.48068	46
10511226	10511226	Acap3	1.04322	0.855	1.01546	0.953	6.62823	6.68927	6.65036	6.68927	6.69104	6.50437	6.68927	6.68927	6.68927	6.68927	6.69371	6.56808	49
10593591	10593591	Acat1	1.11762	0.744	-1.16215	0.464	8.33835	8.49878	8.12156	8.25472	8.36361	8.39673	8.30169	8.82342	8.37124	8.00334	8.08689	8.27446	26
10447891	10447891	Acat2	-2.33569	0.0795	-2.21254	0.0626	8.03188	6.80803	6.88617	7.90407	8.28557	7.90599	6.73671	6.56091	7.12646	7.37775	6.51143	6.76933	15
10447885	10447885	Acat3	1.01456	0.974	-1.76997	0.213	6.60102	6.62187	5.77729	6.48253	6.838	6.48253	6.48253	6.48253	6.90055	5.65045	5.27628	6.40516	15
10352281	10352281	Acbd3	1.42633	0.184	1.57791	0.337	7.53974	8.05205	8.19776	7.4771	7.74208	7.40006	7.97829	8.10838	8.06949	8.80553	8.18793	7.5998	28
10381683	10381683	Acbd4	-1.03384	0.923	1.21158	0.445	6.03015	5.98214	6.30704	5.96394	6.08432	6.04221	6.08432	6.15449	5.70762	6.04865	6.54482	6.32764	33
10469720	10469720	Acbd5	-1.29282	0.436	1.26297	0.492	8.21011	7.83959	8.54693	7.99178	8.44227	8.19628	7.6798	7.80793	8.03103	8.64913	8.81263	8.17902	33
10350777	10350777	Acbd6	-1.04688	0.919	1.05097	0.903	7.19871	7.13262	7.27043	6.80972	7.36764	7.41879	6.97098	7.2384	7.18848	7.18848	7.18984	7.43296	33
10468945	10468945	Acbd7	1.07253	0.828	-1.00319	0.995	4.08548	4.18649	4.08089	4.05906	4.3003	3.89709	4.35424	4.12362	4.08162	3.72655	4.3925	4.12362	25
10389047	10389047	Accn1	1.25291	0.465	-1.2872	0.401	5.75259	6.07787	5.38835	5.53608	5.78165	5.94003	6.25588	5.97072	6.007	5.32791	5.69593	5.14122	41
10426782	10426782	Accn2	-1.19371	0.485	-1.1101	0.641	5.85743	5.60198	5.70674	6.04963	5.7409	5.78176	5.53969	5.65808	5.60817	5.71378	5.69804	5.70838	30
10520173	10520173	Accn3	-1.08646	0.766	-1.1817	0.492	4.76567	4.64604	4.5248	4.76354	4.72665	4.80681	4.40664	4.74285	4.78863	4.78051	4.33631	4.45758	26
10347650	10347650	Accn4	-1.0675	0.845	-1.0526	0.876	5.71443	5.62019	5.64047	5.7459	5.44029	5.9571	5.62822	5.60414	5.62822	5.5679	5.62822	5.72531	33
10492709	10492709	Accn5	-1.10701	0.706	-1.16596	0.484	4.63306	4.48639	4.41154	4.52577	4.52577	4.84765	4.40764	4.52577	4.52577	4.41269	4.39899	4.42294	29
10485241	10485241	Accs	1.06021	0.825	-1.22239	0.25	5.93875	6.0231	5.64905	5.88717	5.94549	5.98358	6.20718	5.97495	5.88717	5.59707	5.62409	5.72598	38
10485261	10485261	Accsl	-1.03841	0.934	-1.09575	0.69	4.37628	4.3219	4.24435	4.46976	4.32953	4.32953	4.72827	4.06673	4.17069	4.32953	4.32953	4.07399	29
10581311	10581311	Acd	-1.16572	0.492	-1.15475	0.531	7.54999	7.32877	7.34241	7.51541	7.65836	7.47621	7.41262	7.24908	7.32463	7.16027	7.35797	7.509	38
10381962	10381962	Ace	-1.08843	0.815	2.29273	0.112	5.07596	4.95371	6.27302	5.25121	4.91674	5.05991	5.06534	4.66447	5.13133	6.6527	6.6475	5.51886	45
10603066	10603066	Ace2	-1.2235	0.708	2.0754	0.0462	3.8179	3.52688	4.87129	3.96714	3.43192	4.05465	3.2049	3.96714	3.40861	4.79193	5.09112	4.73082	39
10452202	10452202	Acer1	-1.04519	0.888	1.24294	0.474	4.36352	4.29976	4.67728	4.41486	4.29418	4.38152	4.3724	4.46967	4.05722	4.84604	4.89777	4.28802	28
10505788	10505788	Acer2	-1.35394	0.423	-1.12359	0.692	4.9378	4.50064	4.76968	4.86793	4.72605	5.21943	4.7654	4.30839	4.42812	4.66821	4.72605	4.91479	23
10505779	10505779	Acer2	1.04975	0.899	1.09741	0.721	4.67766	4.74771	4.81176	4.43488	4.79769	4.80039	4.91737	4.81753	4.50823	4.8565	4.82641	4.75236	29
10565712	10565712	Acer3	-1.59749	0.242	1.00771	0.987	6.27378	5.59798	6.28487	6.0048	6.61348	6.20307	5.82263	5.42861	5.5427	6.15918	6.13702	6.55841	28
10526559	10526559	Ache	-1.07299	0.743	1.01021	0.965	4.93832	4.83668	4.95297	4.93832	4.93832	4.93832	4.93832	4.72391	4.84781	4.92696	4.93832	4.99363	25
10419825	10419825	Acin1	1.20863	0.587	-1.28406	0.464	8.42361	8.69697	8.06289	8.5773	8.59336	8.10016	8.61732	8.82614	8.64747	7.72811	8.28584	8.17472	46
10391146	10391146	Acly	-1.08749	0.809	-1.09351	0.868	8.45146	8.33046	8.3225	8.32599	8.7024	8.32599	8.28179	8.54079	8.16882	8.88791	7.96331	8.11629	31
10349431	10349431	Acmsd	-1.02887	0.953	-1.05236	0.9	4.04443	4.00336	3.97079	4.0234	3.69272	4.41716	4.01409	4.01857	3.97742	3.97742	3.95754	3.97742	30
10536359	10536359	Acn9	-1.13789	0.689	1.01531	0.963	6.57047	6.38411	6.59238	6.68252	6.36701	6.66187	6.15802	6.55113	6.44319	6.60363	6.42958	6.74394	27
10512892	10512892	Acnat1	-1.04502	0.921	-1.15277	0.7	5.28308	5.21955	5.07798	4.91418	5.31916	5.61591	5.22579	5.27735	5.15551	4.87346	5.22579	5.1347	13
10512886	10512886	Acnat2	-1.28546	0.543	-1.151	0.669	4.63791	4.27563	4.43503	4.45118	4.45118	5.01137	4.06939	4.45118	4.30631	4.45118	4.54845	4.30545	13
10503966	10503966	Aco1	-1.1613	0.668	-1.13552	0.66	8.77829	8.56254	8.59493	8.61544	9.10399	8.61544	8.61544	8.44837	8.62382	8.55392	8.61544	8.61544	43
10425611	10425611	Aco2	1.26663	0.401	-1.14611	0.571	9.2407	9.5817	9.04395	9.12499	9.47133	9.12577	9.68217	9.48114	9.58178	9.13314	9.00719	8.99151	21
10397148	10397148	Acot1	1.20874	0.577	-3.93066	0.121	8.1344	8.40791	6.15963	8.07796	8.1609	8.16434	8.60982	8.07796	8.53593	4.99581	6.10336	7.37972	23
10427883	10427883	Acot10	1.11886	0.742	1.94929	0.0281	4.25014	4.41216	5.21308	4.13967	4.54582	4.06491	4.49507	4.25167	4.48975	5.25861	5.21347	5.16717	12
10514865	10514865	Acot11	-1.49757	0.241	1.93921	0.199	6.54301	5.96039	7.49848	6.5589	6.76078	6.30935	6.17892	5.77904	5.92322	6.74433	7.81644	7.93467	36
10406564	10406564	Acot12	-1.08876	0.76	-1.46389	0.103	5.47745	5.35476	4.92764	5.53636	5.31951	5.57649	5.22005	5.53359	5.31065	4.73879	5.03469	5.00944	32
10408331	10408331	Acot13	-1.67834	0.156	1.00677	0.991	8.20029	7.45325	8.21003	7.97478	8.25357	8.37252	7.60939	7.5686	7.18177	7.70206	8.21313	8.71489	25
10397145	10397145	Acot2	1.27774	0.31	-1.41502	0.46	7.21508	7.56867	6.71425	7.07108	7.21388	7.36027	7.62787	7.48003	7.59812	6.08045	6.82495	7.23735	13
10397158	10397158	Acot3	-1.10574	0.733	-1.20369	0.479	4.4777	4.33269	4.21024	4.48072	4.25752	4.69487	4.37696	4.2402	4.38091	4.12901	4.10823	4.39347	24
10397153	10397153	Acot4	-1.22467	0.676	-1.37237	0.346	4.1069	3.81451	3.65023	4.08989	3.70749	4.52332	3.60722	3.81801	4.01829	3.69719	3.63848	3.61501	18
10401418	10401418	Acot4	1.02516	0.96	-1.03013	0.947	5.00641	5.04226	4.96358	4.59797	5.11289	5.30836	5.02812	5.02812	5.07054	5.02812	4.83448	5.02812	25
10397166	10397166	Acot5	-1.15221	0.773	-1.6644	0.197	4.35813	4.15372	3.62313	4.6879	4.40883	3.97764	4.49234	3.92536	4.04348	3.40397	3.42193	4.04348	23
10397172	10397172	Acot6	-1.39631	0.479	-2.33506	0.0718	7.14632	6.6647	5.92286	7.43591	7.35367	6.64938	6.60865	6.81153	6.57392	5.92148	6.2916	5.55549	32
10510687	10510687	Acot7	1.02764	0.914	1.19994	0.584	7.00762	7.04695	7.27058	7.06583	7.06583	6.89121	6.9906	7.14459	7.00566	7.68008	7.06583	7.06583	35
10489553	10489553	Acot8	-1.03341	0.918	-1.02907	0.959	6.70393	6.65652	6.66259	6.50793	6.70671	6.89713	6.76834	6.57566	6.62554	6.30233	6.47914	7.20628	32
10602739	10602739	Acot9	1.05117	0.916	3.29984	0.00869	6.26532	6.33731	7.98772	6.27671	6.55981	5.95944	6.14212	6.2495	6.62032	8.14535	8.07936	7.73844	8
10393177	10393177	Acox1	-1.09827	0.854	1.18971	0.507	8.78928	8.65405	9.03989	8.61832	9.01753	8.73199	8.87819	8.19192	8.89205	9.00731	9.22031	8.89205	37
10417544	10417544	Acox2	-1.00646	0.983	-1.03719	0.919	5.46634	5.45705	5.41366	5.55139	5.42918	5.41844	5.57289	5.48472	5.31353	5.72238	5.35118	5.16742	32
10521391	10521391	Acox3	-1.0296	0.924	-1.4519	0.105	6.92662	6.88454	6.38868	6.83639	7.1517	6.79179	6.91089	6.84156	6.90119	6.31215	6.41635	6.43753	44
10475845	10475845	Acoxl	1.08687	0.753	1.02562	0.931	4.87653	4.99671	4.91303	4.92319	4.66528	5.04112	5.02363	4.961	5.00551	4.92319	4.89269	4.92319	40
10355401	10355401	Acp1	-1.0878	0.79	-1.10253	0.688	9.45066	9.32924	9.30984	9.50971	9.57905	9.26321	9.10405	9.42463	9.45905	9.30904	9.20421	9.41627	41
10557199	10557199	Acp1	-1.08397	0.782	-1.0321	0.906	9.27688	9.16055	9.2313	9.33032	9.38748	9.11283	8.96425	9.22988	9.28754	9.30904	9.16375	9.22112	59
10606532	10606532	Acp1	-1.05629	0.836	1.03805	0.872	9.50267	9.42367	9.55655	9.53743	9.5589	9.41169	9.25118	9.50991	9.50991	9.61388	9.50991	9.54585	48
10399820	10399820	Acp1	-1.06977	0.943	1.23665	0.754	7.99887	7.90156	8.3053	8.00305	7.23956	8.754	8.04304	8.10282	7.55884	8.26385	8.51733	8.13472	8
10473847	10473847	Acp2	-1.11492	0.795	-1.35123	0.288	9.25334	9.0964	8.81907	9.1936	9.52595	9.04046	9.25405	8.76898	9.26616	8.5842	8.86663	9.00639	38
10591739	10591739	Acp5	-1.06754	0.843	1.19501	0.459	5.27314	5.17885	5.53016	5.39616	5.06706	5.35619	5.24686	4.97372	5.31598	5.67747	5.53533	5.3777	30
10494551	10494551	Acp6	1.00107	0.999	1.07067	0.766	7.21175	7.21329	7.31027	7.26899	7.31125	7.05501	7.50279	7.26698	6.87009	7.32911	7.26899	7.33271	26
10595840	10595840	Acpl2	1.11683	0.713	1.09208	0.782	4.9654	5.1248	5.09248	4.984	5.0389	4.87329	5.01333	4.97362	5.38746	4.77886	5.16781	5.33078	27
10596303	10596303	Acpp	-1.09983	0.756	-1.11135	0.712	4.60215	4.46487	4.44984	4.56632	4.38116	4.85896	4.3835	4.4908	4.52032	4.52497	4.3273	4.49724	40
10562741	10562741	Acpt	-1.02647	0.919	-1.06792	0.767	6.048	6.01031	5.95319	6.18076	5.98162	5.98162	6.08665	5.98162	5.96266	5.98162	5.89634	5.98162	34
10426284	10426284	Acr	-1.11927	0.745	-1.1513	0.615	5.9135	5.75094	5.71024	6.20835	5.82676	5.70537	5.77427	5.88546	5.59309	5.73918	5.78322	5.60832	26
10541785	10541785	Acrbp	-1.12198	0.633	-1.47548	0.0873	6.24737	6.08132	5.68618	6.3585	6.2878	6.0958	6.04554	6.0383	6.16012	5.84399	5.60232	5.61223	36
10584254	10584254	Acrv1	-1.19616	0.611	-1.00035	1	4.60894	4.35053	4.60843	4.51877	4.51877	4.78926	4.14533	4.64258	4.26368	4.90462	4.52609	4.39459	25
10593723	10593723	Acsbg1	-1.51217	0.172	-2.56439	0.0316	10.2121	9.61547	8.85347	10.1523	10.4392	10.0448	9.65351	9.4832	9.7097	8.46252	8.81473	9.28316	31
10452172	10452172	Acsbg2	1.07513	0.841	-1.04727	0.872	4.97242	5.07693	4.90578	5.0517	4.74755	5.11801	5.32808	4.95136	4.95136	4.95136	4.82701	4.93898	30
10390032	10390032	Acsf2	-1.66051	0.141	-2.04658	0.0554	8.14291	7.41128	7.1097	8.01796	8.26437	8.1464	7.54928	7.12902	7.55555	6.801	6.97882	7.54928	37
10492426	10492426	Acsf2	-1.58899	0.158	-1.92569	0.0599	7.84259	7.17448	6.89721	7.74324	7.98297	7.80155	7.30921	6.90225	7.31199	6.67382	6.70861	7.30921	32
10576160	10576160	Acsf3	1.00451	0.99	1.01792	0.963	6.10612	6.11261	6.13175	6.17074	6.24173	5.90589	6.01246	6.19108	6.1343	5.82395	6.29607	6.27521	34
10571657	10571657	Acsl1	1.16329	0.762	2.10135	0.153	5.13205	5.35027	6.20337	5.40585	4.60441	5.38589	5.25824	5.52085	5.27171	5.60466	6.54002	6.46543	44
10347748	10347748	Acsl3	1.02333	0.962	-2.24835	0.174	9.07605	9.10932	7.90718	9.14282	9.3348	8.75052	9.06028	9.32523	8.94244	8.6973	7.82731	7.19693	52
10607089	10607089	Acsl4	-1.06089	0.889	1.27715	0.763	6.45673	6.37145	6.80965	6.26303	6.64654	6.46062	6.31911	6.68553	6.10972	7.77412	6.72109	5.93375	40
10464045	10464045	Acsl5	1.832	0.0589	4.99466	0.00176	4.99689	5.87031	7.31728	4.8766	5.01126	5.10282	5.77656	6.00279	5.83157	7.24664	7.55998	7.14522	45
10376096	10376096	Acsl6	-2.54489	0.0562	-6.00605	0.00359	8.88143	7.53382	6.29501	8.8412	9.23185	8.57124	7.5307	7.54008	7.5307	6.05681	6.23199	6.59624	55
10556734	10556734	Acsm1	1.04201	0.847	1.02565	0.91	4.75216	4.81153	4.78871	4.77076	4.73216	4.75357	4.77076	4.89307	4.77076	4.77076	4.77076	4.8246	28
10556718	10556718	Acsm2	1.03779	0.91	-1.06151	0.841	3.56786	3.62137	3.48174	3.55674	3.35761	3.78922	3.7082	3.61389	3.54201	3.3805	3.53322	3.53149	30
10556769	10556769	Acsm3	1.09885	0.833	-1.21562	0.456	4.45355	4.58954	4.17186	4.37635	4.37635	4.60796	4.37635	5.01592	4.37635	4.38954	4.21084	3.9152	37
10556749	10556749	Acsm4	-1.08405	0.876	-1.04765	0.923	4.60562	4.48919	4.53846	4.47943	4.23833	5.0991	4.53342	4.40071	4.53342	4.53342	4.5152	4.56676	28
10556701	10556701	Acsm5	-1.00282	0.994	-1.27589	0.477	4.7038	4.69974	4.35229	4.89428	4.50477	4.71234	4.72467	4.62119	4.75336	3.94504	4.51078	4.60106	32
10488482	10488482	Acss1	-1.18014	0.663	-3.4738	0.0268	8.10847	7.86951	6.31195	8.21502	8.32821	7.78218	7.71329	8.057	7.83822	5.72862	6.76731	6.43993	28
10477649	10477649	Acss2	-2.55706	0.0883	-2.09077	0.119	8.26342	6.90893	7.19939	7.85368	8.45566	8.48093	7.07357	7.04953	6.60371	7.76567	6.9198	6.91269	45
10372208	10372208	Acss3	1.05454	0.87	1.02969	0.928	4.75031	4.82693	4.79251	4.95154	4.48333	4.81606	4.81606	4.81606	4.84866	4.80609	4.81606	4.75539	44
10582592	10582592	Acta1	1.3152	0.536	1.76564	0.223	5.82309	6.21838	6.64329	5.55477	5.62032	6.2942	6.2311	6.17794	6.2461	7.14208	6.20907	6.57871	26
10467124	10467124	Acta2	-1.19925	0.648	92.7473	0.000393	5.70533	5.44319	12.2406	6.02386	5.61153	5.48059	5.22516	5.6658	5.43862	12.3981	12.2506	12.073	27
10535381	10535381	Actb	1.15754	0.503	1.55251	0.0432	12.5636	12.7747	13.1982	12.4969	12.6907	12.5032	12.7949	12.7343	12.7949	13.1848	13.2685	13.1413	25
10407141	10407141	Actbl2	-1.00567	0.987	-1.04252	0.88	4.81499	4.80684	4.75492	4.69573	4.73124	5.01801	4.80039	4.80039	4.81972	4.67179	4.79258	4.80039	27
10485982	10485982	Actc1	-1.03022	0.959	1.17791	0.717	5.81655	5.7736	6.05278	5.70123	5.43927	6.30915	5.72461	5.7991	5.79708	6.10556	5.79708	6.25569	26
10571653	10571653	Actg1	1.20227	0.409	1.75761	0.0261	11.2361	11.5018	12.0497	11.1284	11.3633	11.2166	11.434	11.5358	11.5358	12.1827	12.031	11.9353	26
10506424	10506424	Actg1	1.19413	0.391	1.7771	0.0204	11.6244	11.8804	12.454	11.5239	11.7087	11.6406	11.8478	11.8988	11.8946	12.5628	12.4466	12.3525	52
10393754	10393754	Actg1	1.19582	0.417	1.78964	0.021	11.6203	11.8783	12.46	11.4978	11.7371	11.6261	11.8283	11.9034	11.9034	12.5622	12.4396	12.3783	52
10406417	10406417	Actg1	1.21285	0.35	1.84572	0.0214	11.4537	11.7321	12.3378	11.3781	11.5591	11.4238	11.7007	11.7503	11.7453	12.506	12.3063	12.2012	34
10545707	10545707	Actg2	-1.1059	0.821	1.15243	0.679	4.8381	4.69288	5.04278	4.77813	4.55426	5.18191	4.82698	4.82994	4.42172	5.06605	5.20752	4.85477	32
10491385	10491385	Actl6a	1.61482	0.288	1.43844	0.158	7.17041	7.86178	7.69491	7.40739	6.90876	7.19507	7.49983	8.202	7.8835	7.71773	7.56721	7.79979	26
10526614	10526614	Actl6b	-1.07412	0.832	-1.13023	0.676	4.77095	4.6678	4.59434	4.98076	4.47388	4.85821	4.71825	4.64258	4.64258	4.60872	4.47554	4.69875	29
10505107	10505107	Actl7a	1.05865	0.83	1.01403	0.96	4.70801	4.79023	4.72811	4.68679	4.5684	4.86883	4.8873	4.7417	4.7417	4.7417	4.7417	4.70095	25
10505105	10505105	Actl7b	1.16413	0.548	1.02041	0.941	4.65946	4.87871	4.6886	4.72289	4.52986	4.72562	5.01881	4.7575	4.85983	4.56351	4.74767	4.75462	25
10513016	10513016	Actl7b	1.16024	0.558	1.16525	0.415	6.23211	6.44653	6.45275	6.1505	6.20165	6.34417	6.32442	6.60254	6.41264	6.43656	6.51997	6.40172	26
10443946	10443946	Actl9	-1.1995	0.573	-1.0665	0.834	5.06301	4.80057	4.97012	5.16703	4.79513	5.22687	4.65684	4.83114	4.91373	4.87166	4.98519	5.05352	26
10401244	10401244	Actn1	-1.13558	0.825	7.5982	0.00298	7.77178	7.58835	10.6974	7.84348	8.16688	7.30497	7.25109	7.66604	7.84791	10.8997	10.5812	10.6114	44
10407742	10407742	Actn2	1.02297	0.915	1.14448	0.527	4.95883	4.9916	5.15353	4.9916	4.94463	4.94027	4.9916	4.9916	4.9916	4.9916	5.15326	5.31573	46
10464836	10464836	Actn3	-1.08824	0.689	1.00335	0.99	5.07678	4.95479	5.08161	5.04608	5.15074	5.03352	5.03352	4.88865	4.94219	5.02571	5.03352	5.18559	42
10561527	10561527	Actn4	1.52596	0.153	5.58618	0.00368	7.73647	8.34619	10.2183	7.7354	7.95382	7.52019	8.34281	8.39964	8.29611	10.5845	10.1855	9.88499	46
10396177	10396177	Actr10	-1.06169	0.877	1.43619	0.082	8.02826	7.9419	8.5505	7.88204	8.17251	8.03023	8.15824	7.62874	8.03872	8.55342	8.54017	8.55792	30
10468217	10468217	Actr1a	1.02435	0.971	1.06744	0.8	8.42759	8.46229	8.52174	8.33379	8.63242	8.31656	8.5871	7.91023	8.88954	8.47608	8.49842	8.5907	33
10353934	10353934	Actr1b	1.07536	0.765	1.50992	0.087	7.58746	7.69227	8.18193	7.6005	7.59956	7.56232	7.83909	7.71156	7.52618	8.30542	7.92961	8.31076	34
10384522	10384522	Actr2	1.29349	0.257	1.63973	0.117	8.97638	9.34764	9.68984	8.95949	9.10896	8.8607	9.29818	9.3408	9.40394	9.98159	9.77329	9.31464	18
10357332	10357332	Actr3	1.07436	0.785	3.45347	0.00418	7.70481	7.80828	9.49285	7.51171	7.86931	7.7334	7.83865	7.7715	7.8147	9.72805	9.36063	9.38988	12
10520304	10520304	Actr3b	1.06894	0.851	-2.04515	0.0608	7.80349	7.89967	6.77128	7.64429	7.8849	7.88128	7.64429	7.91332	8.1414	6.92552	6.31002	7.07831	38
10478133	10478133	Actr5	1.06748	0.758	-1.06879	0.774	5.34729	5.44149	5.2513	5.34729	5.34729	5.34729	5.42534	5.34729	5.55185	5.09625	5.27211	5.38556	31
10371830	10371830	Actr6	-1.04401	0.859	-1.19651	0.612	6.81468	6.75255	6.55584	6.79068	6.77862	6.87475	6.87627	6.73504	6.64633	6.11959	6.66596	6.88199	31
10413502	10413502	Actr8	1.30042	0.412	1.02867	0.919	7.34207	7.72104	7.38285	7.46831	7.37227	7.18562	7.52805	7.98378	7.6513	7.29252	7.46831	7.38771	27
10599425	10599425	Actrt1	-1.03873	0.931	-1.0689	0.864	4.7775	4.72268	4.68137	4.79045	4.42904	5.11301	4.76862	4.68502	4.71439	4.75939	4.57033	4.71439	25
10519048	10519048	Actrt2	1.02119	0.924	1.0215	0.927	4.87547	4.90572	4.90616	4.85404	4.83493	4.93746	4.90572	4.90572	4.90572	4.92696	4.8858	4.90572	25
10482824	10482824	Acvr1	1.00158	0.996	1.43431	0.567	6.9435	6.94578	7.46385	6.94244	7.10995	6.77812	6.94323	7.00087	6.89324	8.36348	7.09413	6.93395	50
10427015	10427015	Acvr1b	-1.00229	0.995	-1.46668	0.254	6.64572	6.64242	6.09316	6.67238	6.86407	6.4007	6.54678	6.70734	6.67314	6.02913	5.78345	6.46691	30
10482814	10482814	Acvr1c	-1.12182	0.574	-1.14717	0.589	4.57393	4.40809	4.37585	4.61737	4.50502	4.5994	4.35138	4.43645	4.43645	4.56799	4.43645	4.12311	35
10471953	10471953	Acvr2a	1.26245	0.432	-1.19608	0.632	7.46565	7.80187	7.20734	7.35448	7.68885	7.3536	7.6339	7.85597	7.91573	7.62119	7.11134	6.88949	26
10590169	10590169	Acvr2b	1.50217	0.141	-1.45271	0.102	6.10128	6.68833	5.56253	6.08666	6.10859	6.10859	6.87339	6.6902	6.50139	5.39017	5.51096	5.78645	36
10426999	10426999	Acvrl1	-1.04502	0.911	-1.01371	0.965	5.66639	5.60286	5.64675	5.82808	5.43388	5.73723	5.79215	5.34935	5.66707	5.66586	5.66586	5.60852	30
10596465	10596465	Acy1	-1.23935	0.519	-1.23218	0.545	6.45045	6.14087	6.14924	6.54811	6.23608	6.56717	6.3835	5.97926	6.05986	5.95987	5.93637	6.55149	29
10401630	10401630	Acyp1	-1.3888	0.44	1.05851	0.909	9.17454	8.7007	9.25657	9.18062	8.83439	9.50862	8.9538	8.58871	8.5596	8.88872	9.37303	9.50797	31
10384936	10384936	Acyp2	-1.0582	0.917	-1.21549	0.685	8.37898	8.29737	8.09744	8.03089	8.28541	8.82064	8.22748	8.113	8.55164	7.70349	8.10723	8.4816	25
10489391	10489391	Ada	1.02028	0.942	1.51146	0.127	5.6542	5.68317	6.25014	5.65474	5.76761	5.54026	5.79902	5.64366	5.60683	6.21795	5.99815	6.53433	28
10491678	10491678	Adad1	-1.08813	0.847	1.02086	0.967	4.02122	3.89937	4.051	3.80481	3.80948	4.44936	3.80794	3.97118	3.919	4.35	3.88399	3.919	36
10575909	10575909	Adad2	1.05694	0.907	-1.10388	0.793	5.56274	5.64264	5.42016	5.794	5.13648	5.75775	5.78583	5.55745	5.58463	5.44687	5.36838	5.44522	27
10475280	10475280	Adal	-1.13901	0.74	-1.34184	0.364	6.68221	6.49442	6.258	6.56534	7.06616	6.41512	6.60592	6.42248	6.45488	6.20027	6.46694	6.10678	34
10586844	10586844	Adam10	1.86024	0.0864	1.75163	0.0763	7.92933	8.82481	8.73802	7.87722	8.19951	7.71124	8.79855	8.86195	8.81395	8.96732	8.75336	8.49339	35
10381619	10381619	Adam11	-1.07088	0.83	-1.30185	0.316	5.8474	5.7486	5.46684	5.91575	6.01247	5.61399	5.67856	5.67263	5.89462	5.26807	5.45982	5.67263	27
10568668	10568668	Adam12	3.6549	0.0191	4.80455	0.0281	5.56863	7.43847	7.83304	5.68035	5.69121	5.33435	7.34117	7.41089	7.56335	8.70881	7.5179	7.2724	44
10499560	10499560	Adam15	1.01884	0.942	1.06887	0.742	7.31	7.33692	7.40608	7.37927	7.31111	7.23961	7.37927	7.22216	7.40934	7.37927	7.4124	7.42656	55
10399605	10399605	Adam17	1.23994	0.444	-1.05811	0.906	8.35744	8.66772	8.27596	8.23103	8.61172	8.22958	8.65447	8.65789	8.69079	8.4918	8.51169	7.8244	46
10577666	10577666	Adam18	1.03301	0.895	1.00004	1	3.10169	3.14855	3.10175	3.13513	2.97139	3.19857	3.19883	3.12226	3.12456	3.12456	3.05614	3.12456	36
10375402	10375402	Adam19	1.59862	0.22	1.27422	0.56	5.56109	6.23792	5.9107	5.68252	5.18784	5.81293	6.12196	6.28083	6.31097	6.2786	5.9237	5.52981	29
10533323	10533323	Adam1a	-1.11915	0.767	-1.17379	0.538	5.59595	5.43355	5.36477	5.8665	5.52254	5.3988	5.48971	5.63868	5.17226	5.38499	5.44029	5.26903	25
10533320	10533320	Adam1b	-1.05129	0.834	-1.14079	0.637	4.72804	4.65588	4.538	4.68679	4.83465	4.66266	4.72408	4.68679	4.55677	4.68679	4.68679	4.24042	25
10420913	10420913	Adam2	-1.04624	0.883	-1.00141	0.997	3.48295	3.41773	3.48091	3.69021	3.33219	3.42644	3.52616	3.41776	3.30928	3.45598	3.45598	3.53077	42
10401330	10401330	Adam21	-1.29894	0.461	-1.15302	0.681	5.86307	5.48574	5.65765	5.8515	5.62981	6.10791	5.39958	5.71913	5.33853	5.95879	5.617	5.39717	25
10528038	10528038	Adam22	1.16539	0.758	1.18516	0.633	7.20937	7.43018	7.45445	7.41148	7.44793	6.76869	7.25829	7.76318	7.26905	7.48286	7.5415	7.33898	38
10346882	10346882	Adam23	-1.81484	0.312	-2.3258	0.124	7.87812	7.01828	6.66039	8.13266	8.26221	7.23949	6.81845	7.21112	7.02527	6.7353	7.07511	6.17075	31
10571432	10571432	Adam24	-1.1949	0.686	-1.13814	0.775	3.15984	2.90295	2.97316	2.91095	2.96736	3.60122	2.83313	3.06332	2.8124	2.89148	2.72344	3.30457	25
10571436	10571436	Adam25	-1.04365	0.842	1.0565	0.844	2.26513	2.20349	2.34442	2.32913	2.23313	2.23313	2.1442	2.23313	2.23313	2.56699	2.23313	2.23313	25
10578410	10578410	Adam26a	-1.01979	0.929	1.02767	0.91	2.20194	2.17366	2.24131	2.23313	2.18634	2.18634	2.14866	2.22367	2.14866	2.35125	2.18634	2.18634	25
10578408	10578408	Adam26b	1.01203	0.977	-1.02374	0.94	2.92629	2.94354	2.89244	3.08145	2.80399	2.89342	2.72849	3.21551	2.88663	2.89342	2.72339	3.0605	15
10421143	10421143	Adam28	-1.14544	0.678	-1.07567	0.827	4.80944	4.61353	4.7042	4.67635	4.63547	5.11649	4.62193	4.54716	4.6715	4.84079	4.67635	4.59547	52
10578743	10578743	Adam29	1.05626	0.892	-1.02712	0.908	3.04621	3.12518	3.0076	3.0076	3.0076	3.12343	3.0076	3.48593	2.88201	3.0076	3.0076	3.0076	25
10577685	10577685	Adam3	1.11184	0.77	1.0393	0.925	4.22978	4.38272	4.28539	4.3569	3.8708	4.46163	4.3569	4.43436	4.3569	4.41953	4.34001	4.09663	26
10494632	10494632	Adam30	-1.20852	0.576	1.03996	0.925	5.01265	4.73941	5.06918	5.05302	5.00246	4.98248	4.52874	5.06859	4.62091	5.37362	5.17225	4.66168	31
10577734	10577734	Adam32	-1.16611	0.616	-1.15673	0.531	4.6779	4.45619	4.46785	4.64073	4.5029	4.89007	4.5029	4.57666	4.28901	4.5029	4.5029	4.39773	42
10487797	10487797	Adam33	1.02398	0.921	1.02838	0.907	5.87482	5.909	5.9152	5.95243	5.76303	5.909	5.909	5.909	5.909	5.90585	5.92042	5.91932	48
10578415	10578415	Adam34	1.00811	0.988	-1.00856	0.983	3.16957	3.18122	3.15726	3.16638	2.8197	3.52261	3.16638	3.3223	3.05497	3.13902	3.16638	3.16638	25
10571441	10571441	Adam39	-1.08312	0.839	-1.0043	0.992	2.87059	2.7554	2.86441	2.6472	2.73114	3.23344	2.79112	2.65892	2.81618	2.75346	3.02358	2.81618	24
10401320	10401320	Adam4	1.33163	0.647	-1.05467	0.911	5.67166	6.08485	5.59487	5.70971	6.07865	5.22661	5.73443	6.57256	5.94756	5.52554	5.74157	5.51749	12
10577712	10577712	Adam5	1.2218	0.586	1.17831	0.418	3.66424	3.95324	3.90096	3.78794	3.66019	3.54458	3.78794	4.30055	3.77124	3.97845	3.78794	3.93649	41
10399027	10399027	Adam6a	-1.05279	0.9	1.06967	0.866	3.12712	3.05291	3.22429	3.42273	2.84051	3.11813	3.07643	3.19055	2.89174	3.4259	3.27599	2.97098	25
10399024	10399024	Adam6b	1.03177	0.886	1.03576	0.877	2.5034	2.54853	2.55409	2.52196	2.44444	2.54381	2.52196	2.60166	2.52196	2.52196	2.61836	2.52196	28
10421106	10421106	Adam7	-1.24818	0.689	-1.25784	0.589	3.91359	3.59376	3.58264	4.2473	3.34666	4.14681	3.52796	3.82332	3.43	3.64377	3.64377	3.46037	40
10568873	10568873	Adam8	-1.07369	0.764	-1.08982	0.746	5.42101	5.31843	5.29692	5.5515	5.28967	5.42185	5.23598	5.35355	5.36575	5.11986	5.4742	5.2967	46
10577757	10577757	Adam9	-1.02516	0.955	3.86735	0.00753	7.79387	7.75803	9.74522	7.42844	8.04361	7.90956	7.77134	7.71108	7.79167	9.70105	10.0218	9.51284	46
10421128	10421128	Adamdec1	-1.13146	0.774	-1.11556	0.839	4.10119	3.92301	3.94343	3.94767	3.80434	4.55157	3.94767	3.89056	3.93078	4.33695	3.9175	3.57584	28
10440522	10440522	Adamts1	1.78867	0.0709	7.73435	0.00176	6.70859	7.54748	9.65987	6.62088	6.73279	6.77211	7.47339	7.72668	7.44236	9.93158	9.79006	9.25798	33
10443949	10443949	Adamts10	1.09149	0.801	-1.38691	0.218	6.17373	6.30003	5.70185	6.10792	6.46291	5.95036	6.16244	6.34441	6.39324	5.85955	5.59545	5.65056	30
10423109	10423109	Adamts12	-1.0762	0.709	-1.44586	0.0892	5.73205	5.6261	5.20012	5.7048	5.72596	5.76539	5.61153	5.58034	5.68643	5.35092	5.23124	5.0182	48
10470349	10470349	Adamts13	1.01327	0.955	1.06578	0.806	4.54633	4.56535	4.63823	4.59015	4.49206	4.55677	4.5825	4.55677	4.55677	4.55677	4.51018	4.84775	31
10369431	10369431	Adamts14	1.13285	0.652	1.54217	0.19	5.1865	5.36646	5.81146	5.3065	4.98861	5.2644	5.42759	5.43279	5.23901	6.23623	5.61793	5.58023	42
10591988	10591988	Adamts15	-1.08084	0.759	-1.09917	0.686	5.16407	5.05192	5.02766	5.36683	5.06268	5.06268	5.06268	5.03039	5.06268	5.06268	5.00439	5.0159	32
10410477	10410477	Adamts16	1.34694	0.223	-1.50829	0.0407	5.90208	6.33177	5.30917	5.91963	5.86698	5.91963	6.39862	6.44773	6.14895	5.24218	5.3563	5.32902	46
10554061	10554061	Adamts17	1.06665	0.855	-1.10618	0.782	7.40127	7.49436	7.25569	7.66677	7.11566	7.42139	7.49127	7.52565	7.46616	7.36006	7.42139	6.98561	25
10554074	10554074	Adamts17	-1.24835	0.48	-1.08641	0.902	4.95895	4.63892	4.83938	5.02418	4.74749	5.10518	4.8072	4.66712	4.44245	4.73862	5.5361	4.24341	25
10554057	10554057	Adamts17	1.03008	0.939	-1.0665	0.846	7.41994	7.46269	7.32705	7.37543	7.17108	7.71329	7.46653	7.53755	7.384	7.2447	7.384	7.35244	25
10554045	10554045	Adamts17	-1.03638	0.886	-1.05916	0.801	5.39719	5.34563	5.31427	5.32505	5.54146	5.32505	5.32505	5.31442	5.39744	5.32505	5.32505	5.2927	33
10554063	10554063	Adamts17	1.12743	0.652	1.08323	0.732	4.53246	4.7055	4.64781	4.60364	4.64781	4.34595	4.82088	4.64781	4.64781	4.64781	4.64781	4.64781	27
10581961	10581961	Adamts18	1.03218	0.964	-1.97285	0.185	6.09151	6.13721	5.11123	6.49377	6.27173	5.50903	5.89595	6.35578	6.15988	4.71373	5.01269	5.60727	28
10455919	10455919	Adamts19	3.30987	0.043	-1.45819	0.134	5.69052	7.41729	5.14634	5.92484	5.48573	5.66099	7.3456	7.74598	7.16029	5.294	5.1189	5.02612	44
10375751	10375751	Adamts2	1.2119	0.356	-1.07263	0.81	5.77302	6.05029	5.67186	5.82709	5.71524	5.77672	6.12881	5.95892	6.06315	5.74895	5.40691	5.85971	44
10431749	10431749	Adamts20	-1.16341	0.685	-2.24975	0.017	6.18197	5.96362	5.0122	6.45506	6.17429	5.91656	5.85427	6.18231	5.85427	4.9365	5.03568	5.06443	42
10531195	10531195	Adamts3	1.86594	0.152	-2.61622	0.0217	4.99377	5.89367	3.60629	4.71235	5.02271	5.24625	5.77638	6.21546	5.68918	3.26067	3.81092	3.74727	25
10531179	10531179	Adamts3	1.00336	0.995	-2.28413	0.0803	6.0672	6.07204	4.87555	6.3225	5.8756	6.00349	5.95879	6.39824	5.85908	5.44227	4.79827	4.38613	25
10531197	10531197	Adamts3	1.44422	0.338	-2.27146	0.0076	6.6388	7.16909	5.45518	6.57827	6.81641	6.52173	6.8445	7.48003	7.18275	5.38832	5.45754	5.51969	25
10531193	10531193	Adamts3	1.12714	0.688	-2.08916	0.0174	7.54992	7.72258	6.487	7.56375	7.3508	7.73522	7.60345	7.87148	7.69282	6.61925	6.3485	6.49324	25
10531191	10531191	Adamts3	1.40017	0.184	-1.96394	0.0415	6.97665	7.46225	6.0029	6.88651	7.11075	6.9327	7.385	7.60279	7.39897	5.89104	5.76839	6.34928	25
10531187	10531187	Adamts3	1.18725	0.685	-1.93639	0.202	7.33773	7.58536	6.38436	7.24744	7.08983	7.67593	7.81741	7.60557	7.3331	6.27747	7.06032	5.81529	25
10531177	10531177	Adamts3	1.84098	0.328	-1.90821	0.11	7.07458	7.95506	6.14237	6.58748	7.55001	7.08626	7.72195	7.72219	8.42103	6.11039	6.29519	6.02152	25
10531185	10531185	Adamts3	1.29413	0.23	-1.82639	0.0141	6.6805	7.05248	5.81151	6.63608	6.63608	6.76933	7.0067	7.00423	7.14652	5.83037	5.86224	5.74191	25
10531189	10531189	Adamts3	1.41582	0.235	-1.72637	0.123	6.77341	7.27505	5.98568	6.77366	6.67242	6.87417	7.02824	7.40264	7.39428	5.68254	5.81244	6.46205	25
10531203	10531203	Adamts3	1.15072	0.647	-1.71195	0.094	6.94686	7.14939	6.17122	6.77118	6.84958	7.21982	7.11062	7.21501	7.12254	5.87192	6.41114	6.23061	26
10531201	10531201	Adamts3	1.19059	0.688	-1.676	0.148	4.16674	4.41842	3.42172	3.84475	4.59292	4.06257	4.30399	4.52237	4.42888	3.29645	3.67226	3.29645	25
10531181	10531181	Adamts3	1.3698	0.54	-1.58846	0.233	6.42018	6.87414	5.75255	5.97211	6.90418	6.38424	6.70303	6.96543	6.95396	5.55244	5.7944	5.91082	25
10531183	10531183	Adamts3	1.51554	0.454	-1.56631	0.296	6.07784	6.67767	5.43047	5.46482	6.46288	6.30582	6.57259	6.78395	6.67646	5.24487	5.45338	5.59316	25
10531173	10531173	Adamts3	1.75463	0.385	-1.50005	0.354	5.83842	6.64959	5.25341	5.71788	6.24603	5.55135	6.51401	6.18909	7.24567	4.80655	5.27211	5.68156	25
10531166	10531166	Adamts3	1.62025	0.203	-1.35207	0.396	6.4026	7.09881	5.96742	6.06138	6.60224	6.54417	6.9197	7.24428	7.13246	5.60679	6.07036	6.22512	25
10531175	10531175	Adamts3	2.04285	0.215	-1.22195	0.614	5.08724	6.11783	4.79806	4.62815	5.53654	5.09704	6.34149	5.73329	6.2787	4.75995	4.75045	4.88379	25
10351551	10351551	Adamts4	-1.07845	0.847	1.13657	0.663	5.19129	5.08234	5.37599	5.39596	4.86089	5.31703	5.21905	4.91548	5.11248	5.38397	5.32817	5.41583	33
10440534	10440534	Adamts5	1.82139	0.0977	2.14843	0.0233	6.15861	7.02365	7.26189	6.09046	6.1643	6.22106	7.3118	6.92167	6.83748	6.92939	7.38269	7.4736	32
10406982	10406982	Adamts6	1.29961	0.564	-4.17379	0.00568	6.88654	7.26462	4.82518	7.01592	7.17973	6.46397	7.06306	7.26836	7.46242	4.94878	4.79298	4.73378	29
10587748	10587748	Adamts7	1.27365	0.351	1.16969	0.469	5.50821	5.85718	5.73434	5.70898	5.37395	5.4417	5.94418	5.81891	5.80844	5.78504	5.70898	5.70898	27
10591997	10591997	Adamts8	1.04745	0.842	-1.06805	0.798	6.93439	7.00126	6.8394	6.93439	6.93439	6.93439	7.13502	6.93439	6.93439	6.7007	6.7644	7.05311	25
10584047	10584047	Adamts8	1.33597	0.332	1.59809	0.149	5.24159	5.65948	5.91794	5.06509	5.13921	5.52048	5.64762	5.62491	5.70592	6.20627	5.59936	5.9482	27
10546432	10546432	Adamts9	-1.04908	0.929	-1.49113	0.366	7.06494	6.99582	6.48854	6.60431	7.45665	7.13386	6.84239	7.08087	7.06419	6.13862	6.88968	6.43731	25
10546450	10546450	Adamts9	1.11319	0.746	-1.40063	0.396	7.63095	7.78565	7.14488	7.5838	7.92568	7.38337	7.80577	7.71124	7.83994	6.76839	7.06716	7.59908	25
10546430	10546430	Adamts9	1.0486	0.92	-1.34642	0.445	7.24051	7.30897	6.81137	6.99656	7.68814	7.03682	7.28492	7.32899	7.31299	6.8192	6.51738	7.09754	25
10546454	10546454	Adamts9	-1.04614	0.928	-1.29566	0.458	7.53074	7.46567	7.15706	7.55632	7.90177	7.13414	7.35155	7.4287	7.61677	7.05386	7.06577	7.35155	42
10546434	10546434	Adamts9	1.06828	0.869	-1.22271	0.508	7.10532	7.2006	6.81524	7.0514	7.42037	6.84419	7.2026	7.0514	7.34782	6.7213	6.7175	7.00692	29
10546452	10546452	Adamts9	1.06839	0.872	-1.09177	0.805	7.30193	7.39737	7.17526	7.5117	7.25368	7.14042	7.68369	7.12081	7.38762	6.90545	7.15288	7.46744	25
10505734	10505734	Adamtsl1	-1.01434	0.971	1.645	0.123	4.98933	4.96879	5.70742	5.08468	4.761	5.12231	5.12523	4.78513	4.996	5.4523	5.6011	6.06885	36
10505717	10505717	Adamtsl1	1.29843	0.27	2.74647	0.00554	5.14071	5.51747	6.59829	5.21582	5.07807	5.12824	5.36167	5.57417	5.61658	6.46123	6.83578	6.49786	45
10470392	10470392	Adamtsl2	1.07639	0.782	1.08659	0.726	5.51891	5.62511	5.63872	5.61377	5.61377	5.32918	5.72447	5.53708	5.61377	5.61377	5.69206	5.61034	38
10554599	10554599	Adamtsl3	1.32097	0.602	6.70901	0.00488	4.47337	4.87497	7.21947	4.89866	4.13554	4.38592	4.49022	5.06399	5.0707	7.63403	6.98671	7.03769	29
10500183	10500183	Adamtsl4	1.25533	0.276	1.43443	0.0747	6.66323	6.9913	7.1837	6.65591	6.64481	6.68896	6.8815	7.0179	7.07449	7.21827	7.28503	7.04781	40
10370798	10370798	Adamtsl5	-1.12889	0.619	1.07979	0.736	5.83199	5.65708	5.94275	5.79233	5.78404	5.9196	5.66058	5.51834	5.79233	5.86846	6.0893	5.87048	43
10535065	10535065	Adap1	1.01977	0.964	1.23233	0.422	5.45826	5.4865	5.75965	5.40309	5.72226	5.24943	5.60414	5.60414	5.25123	5.60414	5.839	5.83582	39
10379389	10379389	Adap2	-1.06249	0.829	-1.12942	0.627	4.57459	4.48715	4.39901	4.63732	4.35802	4.72844	4.47289	4.47289	4.51566	4.47289	4.45589	4.26825	33
10493565	10493565	Adar	-1.04888	0.847	-1.15348	0.631	6.96406	6.89522	6.75807	7.08149	6.99497	6.81572	6.85494	6.94008	6.89063	6.58629	7.07326	6.61467	38
10370303	10370303	Adarb1	1.11685	0.785	1.26222	0.683	6.05037	6.20981	6.38633	6.32067	6.11608	5.71436	6.39286	6.22727	6.00931	7.08815	6.03252	6.03832	44
10403396	10403396	Adarb2	-1.0468	0.919	-1.12329	0.73	4.02651	3.96053	3.85878	4.00202	3.70173	4.37579	3.88766	4.11947	3.87447	3.86497	3.87447	3.83689	32
10581926	10581926	Adat1	1.37348	0.565	-1.27624	0.576	5.43547	5.89331	5.08356	5.69874	5.76568	4.84198	5.73093	5.9786	5.97038	5.03215	5.02357	5.19497	34
10361799	10361799	Adat2	-1.52194	0.259	-1.44227	0.234	6.85469	6.24878	6.32634	6.61477	7.16707	6.78222	6.30732	6.39599	6.04304	6.3409	6.07928	6.55885	28
10516529	10516529	Adc	1.10727	0.815	2.34171	0.0413	5.74731	5.89432	6.97487	5.84733	5.97422	5.42039	5.63044	5.91138	6.14113	6.59209	7.07299	7.25954	39
10397561	10397561	Adck1	-1.03866	0.905	-1.07959	0.787	6.38327	6.32855	6.27279	6.31747	6.62595	6.20639	6.31747	6.30388	6.36429	6.16721	6.31747	6.33368	35
10537441	10537441	Adck2	1.03656	0.899	-1.26645	0.397	6.52115	6.57295	6.18037	6.43645	6.68874	6.43828	6.68218	6.55621	6.48047	5.86956	6.28087	6.39068	30
10360631	10360631	Adck3	-1.12646	0.673	-1.14687	0.666	6.11749	5.94569	5.91979	6.35372	6.01838	5.98037	5.98037	5.98037	5.87633	5.62613	6.10008	6.03317	32
10551319	10551319	Adck4	-1.01603	0.955	-1.05775	0.861	7.35717	7.33423	7.27618	7.35591	7.48029	7.23532	7.26099	7.36655	7.37515	7.42208	7.00971	7.39676	40
10424929	10424929	Adck5	-1.03727	0.866	-1.00968	0.98	6.21864	6.16585	6.20474	6.23855	6.20868	6.20868	6.20868	6.20315	6.08571	5.88876	6.20868	6.51676	30
10374202	10374202	Adcy1	-1.13654	0.55	1.84615	0.0504	6.03278	5.84813	6.91729	6.09556	6.07819	5.92458	5.87549	5.79899	5.86992	6.57402	7.05057	7.1273	40
10351310	10351310	Adcy10	-1.13113	0.735	-1.1006	0.774	4.29766	4.11989	4.15936	4.06951	4.24287	4.58061	3.90473	4.22462	4.23032	4.30886	4.22462	3.94461	34
10410408	10410408	Adcy2	-2.3269	0.203	-2.80715	0.0442	8.46288	7.24447	6.97377	8.63299	8.92726	7.82839	7.29726	7.54068	6.89547	7.12958	6.84379	6.94795	26
10394258	10394258	Adcy3	1.00214	0.995	-1.52098	0.254	6.73179	6.73487	6.12679	6.69137	6.90352	6.60048	6.78996	6.6136	6.80105	5.71907	6.06548	6.59581	48
10420171	10420171	Adcy4	-1.02388	0.961	1.00315	0.994	5.93185	5.8978	5.93638	5.94665	5.57496	6.27393	5.94665	5.78313	5.96363	5.98977	5.94665	5.87273	26
10435388	10435388	Adcy5	-1.06193	0.825	1.13801	0.631	5.46095	5.37426	5.64746	5.57571	5.31155	5.49558	5.37701	5.25019	5.49558	5.89924	5.54356	5.49957	47
10432190	10432190	Adcy6	1.13526	0.696	1.16427	0.605	6.61993	6.80295	6.83935	6.80519	6.74154	6.31305	6.83493	6.8156	6.75832	6.75832	7.0014	6.75832	47
10573747	10573747	Adcy7	1.0552	0.827	1.0856	0.774	5.50259	5.58011	5.62108	5.58539	5.337	5.58539	5.58539	5.56956	5.58539	5.74826	5.72562	5.38936	31
10429029	10429029	Adcy8	-2.54397	0.151	-1.91395	0.0721	7.29073	5.94364	6.35417	6.95693	7.71277	7.20248	6.45063	5.49726	5.88304	6.19793	6.42971	6.43488	36
10437364	10437364	Adcy9	-1.11114	0.658	-1.23153	0.386	6.20055	6.04852	5.90011	6.09989	6.36687	6.13491	6.01394	6.06581	6.06581	5.68863	6.06581	5.94589	31
10447502	10447502	Adcyap1	-1.15133	0.544	-1.05732	0.879	4.56027	4.35697	4.47986	4.60475	4.47561	4.60046	4.48645	4.26077	4.32369	4.12941	4.73729	4.57288	31
10538482	10538482	Adcyap1r1	-1.30543	0.488	-29.5617	0.00101	10.0361	9.65161	5.15048	9.98287	10.3532	9.77237	9.74543	9.43788	9.77153	5.49035	4.73697	5.22413	40
10521222	10521222	Add1	1.09959	0.777	-1.07381	0.853	8.53586	8.67283	8.43312	8.5839	8.78456	8.23912	8.59835	8.71679	8.70333	8.57632	8.54223	8.18081	40
10539669	10539669	Add2	-1.02239	0.934	-1.08834	0.704	4.72085	4.6889	4.59872	4.86144	4.65728	4.64382	4.76955	4.63986	4.65728	4.65728	4.5028	4.63608	42
10463911	10463911	Add3	-1.17641	0.61	-1.45431	0.165	8.51476	8.28036	7.97443	8.45682	8.7837	8.30376	8.18927	8.37058	8.28124	7.80813	8.15536	7.9598	35
10496438	10496438	Adh1	1.05096	0.87	1.06904	0.808	4.82406	4.89576	4.92037	4.62605	4.79503	5.05108	4.90497	4.90497	4.87735	4.90497	4.93501	4.92113	32
10496466	10496466	Adh4	-1.17568	0.775	-1.12951	0.826	4.56253	4.32904	4.38683	4.659	3.97991	5.04868	4.38151	4.22409	4.38151	4.3734	4.18347	4.60364	29
10496475	10496475	Adh5	1.03579	0.914	1.21427	0.476	8.74392	8.79465	9.02401	8.50263	8.78829	8.94084	8.82691	8.82691	8.73014	8.82691	9.04918	9.19594	25
10496447	10496447	Adh6a	-1.11561	0.66	-1.11338	0.673	4.52044	4.36262	4.36549	4.44891	4.40794	4.70448	4.34034	4.4085	4.339	4.53577	4.32276	4.23795	28
10496455	10496455	Adh6b	-1.20398	0.672	-1.13588	0.811	3.9576	3.68979	3.77379	3.90647	3.60818	4.35814	3.53004	3.81925	3.72009	4.16632	3.8303	3.32476	25
10496462	10496462	Adh6-ps1	-1.07474	0.852	-1.16667	0.486	4.68883	4.58484	4.46644	4.65221	4.52541	4.88888	4.34253	4.55308	4.85892	4.42723	4.4591	4.51299	20
10496425	10496425	Adh7	-1.07852	0.884	-1.04038	0.941	4.39161	4.28256	4.3345	4.11811	4.18884	4.86788	4.38919	4.08483	4.37366	4.53245	4.44407	4.02698	33
10344725	10344725	Adhfe1	-1.16791	0.566	-2.82622	0.0289	9.53251	9.30858	8.03364	9.33918	9.71194	9.54641	9.23331	9.36604	9.32641	7.50231	8.23133	8.36728	29
10395058	10395058	Adi1	-1.04241	0.937	1.38887	0.388	7.18493	7.12501	7.65884	7.33816	7.49519	6.72143	7.00082	7.10393	7.27028	7.42814	7.91782	7.63055	26
10478109	10478109	Adig	-1.14109	0.737	1.01146	0.979	4.6918	4.50139	4.70824	5.07755	4.58777	4.41009	4.42883	4.58777	4.48756	4.81741	4.57765	4.72966	25
10434747	10434747	Adipoq	1.04499	0.885	1.03287	0.924	3.30699	3.37048	3.35365	3.31087	3.13834	3.47176	3.47247	3.4138	3.22517	3.37551	3.54706	3.13838	26
10350015	10350015	Adipor1	1.18846	0.539	1.6967	0.065	8.15736	8.40645	8.92009	7.94309	8.18113	8.34786	8.35162	8.39541	8.47231	9.08261	8.69568	8.98199	30
10547386	10547386	Adipor2	-1.10747	0.738	1.72599	0.12	7.15202	7.00475	7.93944	7.26407	7.18074	7.01125	6.78742	7.20709	7.01976	7.49072	8.26447	8.06314	26
10413086	10413086	Adk	-1.40508	0.222	1.14397	0.611	8.07883	7.58817	8.27288	7.84581	8.13544	8.25524	7.54615	7.61465	7.60372	8.23429	8.15727	8.42709	25
10556297	10556297	Adm	1.08583	0.777	4.30918	0.00279	4.94147	5.06027	7.04888	4.84615	4.96547	5.01278	4.95165	4.92696	5.3022	6.94135	7.35452	6.85079	25
10426208	10426208	Adm2	-1.10493	0.723	-1.04954	0.889	5.67917	5.53522	5.60941	5.54977	5.58822	5.89951	5.46966	5.48534	5.65065	5.82231	5.63284	5.37307	26
10489936	10489936	Adnp	1.16288	0.513	-1.00642	0.982	8.54189	8.75959	8.53266	8.51548	8.65433	8.45587	8.70518	8.86724	8.70634	8.44328	8.69381	8.46089	34
10459912	10459912	Adnp2	1.13437	0.705	1.26805	0.46	6.51544	6.69733	6.85805	6.63276	6.71859	6.19497	6.72863	6.68022	6.68314	6.72197	7.14663	6.70555	26
10369779	10369779	Ado	1.02129	0.954	1.00156	0.997	7.20846	7.23885	7.21071	7.3053	6.97708	7.34299	7.35667	7.09218	7.26768	7.16316	7.11269	7.35628	26
10357878	10357878	Adora1	-1.39679	0.375	-1.03015	0.934	7.06224	6.58012	7.01938	6.98461	7.30837	6.89372	6.83049	6.61281	6.29707	6.80364	7.07942	7.17509	35
10364030	10364030	Adora2a	1.14828	0.625	-1.74536	0.029	6.32996	6.52944	5.52644	6.33901	6.34755	6.30333	6.72724	6.30333	6.55776	5.73537	5.41723	5.42672	37
10376832	10376832	Adora2b	-1.74477	0.146	-5.17275	0.00418	7.72871	6.92568	5.35778	7.58116	7.87082	7.73414	7.2323	6.88212	6.66261	5.2882	5.77604	5.00909	26
10495097	10495097	Adora3	-1.07872	0.807	-1.16034	0.532	3.93025	3.82094	3.7157	4.03756	3.84671	3.90647	3.57545	3.87878	4.00858	3.66068	3.55596	3.93046	29
10495107	10495107	Adora3	-1.16116	0.653	1.02162	0.957	5.34659	5.13103	5.37745	5.31836	5.13071	5.59069	4.97147	5.28921	5.1324	5.52109	5.50002	5.11124	28
10585860	10585860	Adpgk	1.35337	0.37	1.09854	0.831	6.65245	7.089	6.78804	6.80128	6.72205	6.43401	6.94404	7.34971	6.97325	7.14444	6.84637	6.3733	38
10439455	10439455	Adprh	-1.08821	0.687	1.07081	0.788	7.9149	7.79295	8.0136	7.86415	7.88792	7.99264	7.74814	7.76712	7.86359	7.88792	7.94396	8.20893	29
10577125	10577125	Adprhl1	1.02973	0.911	1.00856	0.973	4.36826	4.41053	4.38056	4.47252	4.28353	4.34874	4.44709	4.29276	4.49173	4.35255	4.39456	4.39456	44
10516325	10516325	Adprhl2	-1.11493	0.639	-1.04471	0.871	7.15445	6.9975	7.09134	7.0602	7.20554	7.19761	7.0602	6.87209	7.0602	6.95313	7.0602	7.2607	36
10416099	10416099	Adra1a	-1.39023	0.354	-1.52311	0.116	6.34822	5.87289	5.7412	6.41955	6.53618	6.08892	6.12424	5.78852	5.70592	5.81119	5.55627	5.85613	25
10385353	10385353	Adra1b	-1.36947	0.343	-1.23063	0.288	5.77905	5.32544	5.47965	5.68729	5.93537	5.71451	5.46742	5.03072	5.47818	5.53051	5.41005	5.4984	36
10487886	10487886	Adra1d	1.04692	0.925	1.41077	0.324	6.48256	6.54871	6.97905	6.7025	6.05592	6.68927	6.57737	6.3795	6.68927	7.19323	6.73756	7.00635	25
10464030	10464030	Adra2a	-1.5353	0.258	-1.39347	0.517	5.87367	5.25515	5.39498	5.65724	6.14328	5.82047	5.44909	4.9842	5.33215	4.93113	5.18388	6.06994	26
10475800	10475800	Adra2b	1.04428	0.836	1.04153	0.875	4.81183	4.87434	4.87054	4.81183	4.81183	4.81183	4.81183	4.93293	4.87826	4.81183	4.74894	5.05085	25
10521383	10521383	Adra2c	-1.06901	0.791	-1.14497	0.725	4.84395	4.74767	4.64864	4.74767	4.74767	5.03651	4.74767	4.74767	4.74767	4.23933	4.73924	4.96734	25
10464167	10464167	Adrb1	-1.07767	0.83	1.08213	0.775	6.489	6.38108	6.60287	6.35757	6.50564	6.60378	6.50564	6.09194	6.54566	6.40599	6.79419	6.60844	25
10459288	10459288	Adrb2	1.34807	0.539	1.56309	0.267	4.68973	5.12063	5.33414	4.53548	4.42711	5.10661	5.38031	5.15583	4.82575	5.66283	5.41509	4.9245	26
10577973	10577973	Adrb3	-1.01073	0.976	1.66466	0.32	5.10645	5.09105	5.84168	5.06392	5.25121	5.00421	5.20626	4.86498	5.20192	5.29625	5.63254	6.59624	31
10464704	10464704	Adrbk1	1.06634	0.806	1.0633	0.798	7.01972	7.11239	7.10827	6.98865	7.18504	6.88547	7.10616	7.20197	7.02904	7.09843	7.0952	7.13118	44
10532630	10532630	Adrbk2	-1.38243	0.565	-3.62379	0.0237	8.38154	7.91434	6.52404	8.85429	8.49642	7.79392	7.90661	7.9934	7.843	6.6348	6.71314	6.22419	58
10499883	10499883	Adrm1	1.13058	0.656	1.18656	0.685	8.18836	8.36542	8.43515	8.1725	8.18236	8.21023	8.55569	8.14914	8.39145	8.22281	8.10041	8.98224	29
10479351	10479351	Adrm1	1.13777	0.652	1.22921	0.636	8.19479	8.381	8.49252	8.20061	8.20408	8.1797	8.61102	8.17716	8.35482	8.28369	8.11844	9.07544	38
10425461	10425461	Adsl	1.07556	0.752	1.05522	0.886	7.29288	7.39797	7.37043	7.23122	7.32371	7.32371	7.5465	7.32371	7.32371	7.35746	7.04655	7.70728	29
10360522	10360522	Adss	1.18491	0.496	2.35413	0.0543	7.95458	8.19935	9.18977	8.08922	7.99546	7.77905	8.17607	8.26907	8.15291	9.52728	9.40625	8.63579	28
10398859	10398859	Adssl1	1.03918	0.885	1.00038	0.999	4.81686	4.8723	4.81741	4.84256	4.72795	4.88006	4.93487	4.71575	4.96627	4.77713	4.83254	4.84256	28
10374083	10374083	Aebp1	-1.03761	0.917	1.28575	0.502	6.50054	6.44727	6.86315	6.70715	6.57557	6.21889	6.53142	6.4318	6.37858	6.57319	7.28209	6.73416	43
10542557	10542557	Aebp2	1.51055	0.167	1.46767	0.0871	6.98717	7.58225	7.5407	6.93893	7.16977	6.85282	7.4364	7.75492	7.55542	7.43936	7.5929	7.58984	42
10554233	10554233	Aen	1.45983	0.192	1.80091	0.067	5.91257	6.45838	6.7613	6.14238	5.80969	5.78564	6.5779	6.39861	6.39861	6.48253	6.75864	7.04273	29
10365136	10365136	Aes	-1.29362	0.545	1.29957	0.594	8.11023	7.73882	8.48826	7.75246	8.31092	8.2673	7.90448	7.8473	7.46467	8.0892	8.31084	9.06476	28
10598154	10598154	AF067063	-1.1358	0.694	-1.19654	0.501	4.90354	4.71984	4.64468	4.75535	4.75535	5.19994	4.75535	4.77684	4.62732	4.75535	4.60337	4.57533	26
10392815	10392815	AF251705	1.20798	0.695	1.02803	0.954	5.22434	5.49694	5.26422	5.52881	4.79144	5.35277	5.35277	5.35934	5.77871	5.35277	5.40065	5.03924	25
10398374	10398374	AF357341	1.1692	0.596	1.02524	0.926	3.71271	3.93823	3.74867	3.79134	3.55543	3.79134	4.14533	3.77823	3.89113	3.79134	3.79134	3.66333	31
10398362	10398362	AF357355	-1.05185	0.964	2.93995	0.305	5.62236	5.54943	7.17816	5.72843	4.98082	6.15783	4.82343	6.27842	5.54646	8.27153	7.59353	5.6694	25
10577219	10577219	AF366264	-1.22721	0.566	-1.02892	0.902	4.1312	3.83582	4.09007	4.14159	4.126	4.126	4.126	3.87468	3.50678	4.126	4.00262	4.14159	11
10595657	10595657	AF529169	-1.09651	0.717	-1.21199	0.669	5.4145	5.28158	5.13711	5.28158	5.61553	5.34639	5.28158	5.28158	5.28158	4.60307	5.24763	5.56065	26
10521440	10521440	Afap1	1.91543	0.0525	2.06043	0.0206	6.65713	7.5948	7.70008	6.68324	6.78126	6.50689	7.67039	7.48077	7.63324	7.86532	7.7735	7.46141	36
10459241	10459241	Afap1l1	-1.0027	0.992	-1.08272	0.729	4.85761	4.85371	4.74295	4.92081	4.82601	4.82601	4.91333	4.82601	4.82181	4.57684	4.82601	4.82601	40
10468668	10468668	Afap1l2	1.06579	0.889	1.44367	0.336	7.97424	8.06615	8.50398	7.93885	8.36378	7.62007	7.9526	8.13264	8.11322	8.14855	8.63672	8.72667	43
10523647	10523647	Aff1	1.15423	0.717	1.39886	0.383	7.47858	7.68551	7.96283	7.45848	7.7966	7.18066	7.8755	7.50356	7.67748	8.39001	7.80172	7.69676	44
10523670	10523670	Aff1	1.08479	0.824	1.90897	0.0802	7.47953	7.59695	8.41233	7.48003	7.72062	7.23794	7.78812	7.42399	7.57873	8.8114	8.13005	8.29553	25
10599927	10599927	Aff2	-1.08503	0.846	1.32918	0.282	6.27776	6.16002	6.6883	5.98434	6.34838	6.50056	6.10304	6.42683	5.95018	6.72575	6.79554	6.5436	39
10354111	10354111	Aff3	1.41443	0.407	1.21018	0.564	6.57476	7.07498	6.84999	6.53902	6.87007	6.31521	6.8999	7.39781	6.92725	7.08238	6.59752	6.87007	51
10375980	10375980	Aff4	1.25462	0.475	1.20656	0.43	9.57438	9.90163	9.84528	9.47841	9.7972	9.44753	9.7972	10.1152	9.79251	9.85522	9.97109	9.70953	42
10576354	10576354	Afg3l1	1.12813	0.713	1.14695	0.626	6.72611	6.90005	6.92391	6.42253	6.95166	6.80415	6.95539	6.88316	6.8616	6.91835	6.8721	6.98128	36
10459534	10459534	Afg3l2	1.18052	0.585	1.06845	0.844	7.43119	7.67061	7.52671	7.30253	7.71285	7.2782	7.65424	7.6959	7.66169	7.70848	7.42934	7.44231	34
10523095	10523095	Afm	-1.06368	0.802	-1.02224	0.935	3.70853	3.61947	3.6768	3.65952	3.59004	3.87604	3.59013	3.62544	3.64283	3.70395	3.68363	3.64283	30
10382985	10382985	Afmid	1.25593	0.633	1.18931	0.754	5.93122	6.25998	6.18135	6.17437	6.17437	5.44493	6.31583	6.08927	6.37484	6.23437	5.69612	6.61355	34
10523078	10523078	Afp	-1.14361	0.611	-1.02533	0.944	4.39068	4.19708	4.35459	4.52962	4.29111	4.35131	4.30318	4.03762	4.25043	4.62071	4.30477	4.13828	32
10384555	10384555	Aftph	1.11296	0.781	1.17371	0.623	7.88937	8.04377	8.12044	7.98786	8.14028	7.53996	8.18653	7.90908	8.03571	8.03965	8.30198	8.01968	30
10571774	10571774	Aga	1.33085	0.442	2.00592	0.0234	7.54163	7.95398	8.5459	7.37899	7.81077	7.43515	7.77974	8.23194	7.85026	8.54657	8.64413	8.447	27
10348432	10348432	Agap1	1.45698	0.224	1.34824	0.261	7.57015	8.11313	8.00123	7.44564	7.85782	7.40699	8.03945	8.13315	8.16681	7.94192	8.18459	7.87717	36
10366825	10366825	Agap2	-1.25617	0.416	-1.45885	0.152	6.20228	5.87325	5.65744	6.31048	6.35011	5.94624	5.87369	5.87303	5.87303	5.49136	5.63019	5.85078	40
10520211	10520211	Agap3	-1.00503	0.994	-1.09583	0.862	6.60333	6.59609	6.4713	6.60255	7.03523	6.17219	6.59306	6.59306	6.60213	6.1299	6.55094	6.73307	40
10554204	10554204	Agbl1	1.5852	0.396	-1.25575	0.528	4.6523	5.31696	4.32375	4.42627	4.67507	4.85556	4.88665	5.21123	5.85301	4.74305	4.14857	4.07963	32
10473708	10473708	Agbl2	1.24225	0.667	1.07054	0.859	5.27013	5.58309	5.36847	5.41421	5.41421	4.98196	5.69317	5.92441	5.13168	5.1002	5.41421	5.591	51
10537204	10537204	Agbl3	-1.18241	0.48	-1.54017	0.0525	6.01433	5.7726	5.39125	6.03801	6.12606	5.87892	5.7413	5.87049	5.70602	5.3237	5.36029	5.48975	52
10507015	10507015	Agbl4	1.04345	0.914	-1.31318	0.241	6.02553	6.08689	5.63246	6.27118	5.91715	5.88825	5.95879	6.33954	5.96234	5.60085	5.55401	5.74252	29
10520574	10520574	Agbl5	1.51518	0.323	-1.18115	0.625	6.31051	6.91	6.07032	6.53292	6.50008	5.89853	7.11588	6.79941	6.81472	6.05546	5.96999	6.1855	50
10444407	10444407	Ager	-1.04938	0.882	-1.13656	0.582	6.42022	6.35069	6.23554	6.62012	6.25088	6.38966	6.51356	6.30204	6.23647	6.18161	6.22298	6.30204	34
10347873	10347873	Agfg1	1.24229	0.36	1.19904	0.335	8.6697	8.9827	8.93158	8.61892	8.63713	8.75305	9.12077	8.84262	8.98472	8.95935	8.81877	9.01662	28
10534889	10534889	Agfg2	1.00678	0.987	-1.05968	0.84	7.36731	7.37705	7.28368	7.26006	7.54537	7.29649	7.58284	7.23163	7.31669	7.42958	7.29209	7.12937	43
10411199	10411199	Aggf1	1.141	0.728	1.45453	0.141	7.46125	7.65154	8.0018	7.2054	7.66012	7.51822	7.49894	7.93709	7.51859	8.08307	8.07221	7.85013	30
10537463	10537463	Agk	-1.58444	0.18	-1.81319	0.0369	7.76038	7.0964	6.90185	7.89332	7.79531	7.5925	7.22607	6.81262	7.2505	6.88202	7.10591	6.71761	37
10501699	10501699	Agl	-1.19742	0.515	-1.43677	0.12	8.41641	8.15648	7.89358	8.56646	8.5055	8.17726	8.14724	8.15385	8.16833	7.96677	7.85483	7.85913	34
10510025	10510025	Agmat	1.02907	0.919	1.10521	0.681	5.67552	5.71685	5.81984	5.76376	5.4803	5.78249	5.68306	5.75593	5.71157	5.9302	5.72018	5.80915	30
10395414	10395414	Agmo	-1.24559	0.539	-3.79722	0.0203	6.37778	6.06094	4.45283	6.18661	6.70349	6.24324	6.144	5.91272	6.12612	4.23876	4.07998	5.03976	35
10444420	10444420	Agpat1	-1.01585	0.979	1.14822	0.673	8.17114	8.14845	8.37054	8.25584	8.41364	7.84395	8.41122	7.74492	8.28921	8.25097	8.28921	8.57143	30
10481092	10481092	Agpat2	1.21914	0.506	-1.06957	0.847	5.70028	5.98614	5.60325	5.50608	5.80709	5.78766	6.1153	5.79145	6.05168	5.428	5.48034	5.90141	30
10370471	10370471	Agpat3	-1.48278	0.175	-1.61469	0.0756	9.91676	9.34845	9.2255	9.76538	10.1228	9.86209	9.44142	9.21367	9.39026	9.15915	9.07705	9.44031	32
10441740	10441740	Agpat4	-1.63662	0.24	2.32767	0.0176	6.57626	5.86554	7.79515	6.55421	6.87157	6.30299	5.95782	6.0779	5.5609	7.81262	7.68645	7.88638	27
10570573	10570573	Agpat5	-1.64393	0.121	-2.12867	0.0257	8.55884	7.84169	7.46889	8.32476	8.77984	8.57193	7.88451	7.86536	7.77521	7.45893	7.68119	7.26656	31
10577604	10577604	Agpat6	-1.19608	0.493	1.04888	0.842	7.79143	7.53311	7.86027	7.65141	7.84555	7.87732	7.69948	7.44734	7.45252	7.89317	7.83222	7.85542	33
10523547	10523547	Agpat9	1.05127	0.924	2.79508	0.0141	5.50294	5.57508	6.98584	5.54173	5.13855	5.82856	5.29721	5.59947	5.82856	6.89731	6.94613	7.11407	29
10585467	10585467	Agphd1	1.19094	0.483	1.10282	0.753	6.16452	6.41663	6.30572	6.00154	6.17741	6.31463	6.42448	6.34386	6.48154	6.05596	6.5522	6.30901	27
10473024	10473024	Agps	1.27191	0.444	1.27064	0.375	6.93493	7.28193	7.28049	6.64339	7.10184	7.05956	7.20888	7.26961	7.36731	7.4254	7.29523	7.12084	40
10395365	10395365	Agr2	-1.17581	0.829	-1.20679	0.756	5.01209	4.77843	4.74091	4.93658	4.62016	5.47952	4.23592	5.35629	4.7431	5.20344	4.86497	4.15433	28
10395356	10395356	Agr3	-1.04641	0.86	-1.04003	0.865	2.59509	2.52965	2.53846	2.53846	2.53846	2.70835	2.53846	2.41102	2.63947	2.53846	2.53846	2.53846	28
10519270	10519270	Agrn	1.83188	0.177	-1.62294	0.182	8.63052	9.50385	7.93191	8.55054	9.04223	8.2988	9.58345	9.31621	9.61188	8.18605	7.94323	7.66645	39
10581299	10581299	Agrp	1.19189	0.554	1.12753	0.624	4.75675	5.01	4.92991	4.59842	4.76368	4.90813	5.21283	4.8902	4.92696	4.79516	4.90813	5.08643	25
10582658	10582658	Agt	-1.26143	0.686	-9.98183	0.00653	9.10235	8.76729	5.78304	8.73274	9.25434	9.31996	9.2875	8.45905	8.55531	6.30388	5.03579	6.00946	27
10409737	10409737	Agtpbp1	-1.0491	0.885	1.37986	0.23	7.05359	6.98444	7.51812	7.18011	7.18011	6.80055	6.86457	7.02358	7.06518	7.62134	7.6556	7.2774	45
10404376	10404376	Agtr1a	-1.16829	0.681	-1.33888	0.349	5.63169	5.40729	5.21066	5.80562	5.28951	5.79993	5.4361	5.55111	5.23467	5.32383	4.9538	5.35435	26
10497475	10497475	Agtr1b	1.01968	0.956	-1.10833	0.731	5.39698	5.42509	5.24858	5.31524	5.41796	5.45773	5.21283	5.41796	5.64448	5.22282	4.99289	5.53003	25
10599001	10599001	Agtr2	-1.35825	0.455	-1.20282	0.677	5.14843	4.70668	4.882	5.12131	4.8145	5.50947	4.60371	4.88675	4.62958	5.31034	4.66122	4.67446	25
10518455	10518455	Agtrap	-1.18584	0.665	2.21572	0.102	7.59832	7.35241	8.7461	7.6347	7.88975	7.27052	7.36636	7.17771	7.51317	8.19118	8.79248	9.25464	28
10348702	10348702	Agxt	1.07176	0.869	1.14709	0.689	3.68626	3.78624	3.88424	3.29405	3.97308	3.79165	3.79165	3.77541	3.79165	3.89838	3.79165	3.96269	30
10423053	10423053	Agxt2	-1.04855	0.859	1.04628	0.885	4.61223	4.54383	4.6775	4.6746	4.44239	4.71969	4.62385	4.52989	4.47773	4.89111	4.63859	4.50281	28
10496077	10496077	Agxt2l1	-1.37872	0.48	-1.38381	0.356	3.79892	3.33559	3.33027	3.84071	3.36309	4.19296	3.40251	3.40251	3.20176	3.40251	3.1858	3.40251	26
10375864	10375864	Agxt2l2	1.26096	0.406	-1.01771	0.963	7.02515	7.35966	6.99983	7.13902	7.14432	6.79211	7.33166	7.45857	7.28876	7.27361	6.82336	6.9025	28
10352192	10352192	Ahctf1	1.03374	0.893	-1.06133	0.856	4.84337	4.89124	4.7575	4.74275	4.85678	4.93057	4.84335	4.84335	4.98704	4.49214	5.00901	4.77135	25
10360589	10360589	Ahctf1	1.13043	0.659	1.02277	0.949	8.07857	8.25544	8.11105	8.19174	8.19846	7.8455	8.30443	8.26341	8.19846	8.20213	8.23536	7.89567	39
10488816	10488816	Ahcy	1.17971	0.53	1.19469	0.498	7.47149	7.70992	7.72813	7.46394	7.64279	7.30775	7.69979	7.62988	7.8001	7.65514	7.56551	7.96375	54
10344713	10344713	Ahcy	1.27633	0.53	1.20707	0.575	7.58017	7.93218	7.85168	7.61887	7.87242	7.24923	7.97722	7.76196	8.05736	7.81007	7.67006	8.0749	32
10439762	10439762	Ahcy	1.22842	0.503	1.22036	0.492	7.43916	7.73596	7.72647	7.45955	7.65347	7.20445	7.72558	7.62708	7.85523	7.65283	7.54884	7.97773	50
10501143	10501143	Ahcyl1	-1.14725	0.554	-1.38297	0.231	10.1659	9.96775	9.69816	10.1107	10.3028	10.0842	9.90443	10.0429	9.95595	9.84434	9.87791	9.37222	38
10536931	10536931	Ahcyl2	-1.07815	0.851	1.85398	0.0607	7.55929	7.45073	8.44992	7.56687	7.59314	7.51787	7.06557	7.63674	7.64989	8.46728	8.78959	8.09289	34
10508788	10508788	Ahdc1	1.30119	0.374	-1.0083	0.983	7.95803	8.33787	7.9461	8.00078	8.06617	7.80716	8.43384	8.10486	8.47492	7.73931	7.83507	8.26394	32
10362005	10362005	Ahi1	1.19182	0.665	-1.33867	0.318	8.12458	8.37775	7.70378	8.36147	8.21964	7.79263	8.13785	8.56542	8.42997	7.89736	7.62998	7.58401	27
10461369	10461369	Ahnak	1.07295	0.838	12.6717	0.00155	6.41639	6.51798	10.0799	6.36057	6.62393	6.26469	6.42576	6.38081	6.74736	9.82334	10.5189	9.89751	48
10402787	10402787	Ahnak2	1.0374	0.887	1.30586	0.13	5.66443	5.71741	6.04943	5.61076	5.69667	5.68585	5.69804	5.58716	5.86702	6.10246	5.99867	6.04717	25
10400006	10400006	Ahr	1.00425	0.994	1.4566	0.207	6.65882	6.66494	7.20142	6.54146	7.00227	6.43274	6.83207	6.33052	6.83221	7.22696	7.00638	7.37093	32
10410604	10410604	Ahrr	-1.00262	0.992	-1.00273	0.991	4.06027	4.0565	4.05634	4.05634	4.06813	4.05634	4.03927	4.05634	4.07389	4.05634	4.05634	4.05634	36
10397518	10397518	Ahsa1	-1.01009	0.981	1.19284	0.536	8.7001	8.68562	8.9545	8.79072	8.89846	8.41111	8.61911	8.84075	8.59699	8.93636	9.12098	8.80615	25
10384672	10384672	Ahsa2	1.11302	0.667	-1.07913	0.79	8.25354	8.40802	8.14367	8.24948	8.34588	8.16525	8.32943	8.56778	8.32685	8.20627	8.32685	7.89789	32
10434689	10434689	Ahsg	1.04481	0.907	1.07874	0.822	3.7593	3.82253	3.86865	3.98947	3.45829	3.83013	3.78728	3.75881	3.92151	4.02463	3.79318	3.78813	30
10585517	10585517	AI118078	-1.00191	0.997	-1.00863	0.984	4.66436	4.66161	4.65197	4.93746	4.30249	4.75313	4.68784	4.71017	4.58681	4.68784	4.46344	4.80461	39
10482004	10482004	AI182371	1.10128	0.743	-1.01442	0.962	4.42011	4.55929	4.39946	4.50467	4.42614	4.32953	4.564	4.33965	4.77423	4.32953	4.27388	4.59496	35
10513268	10513268	AI314180	1.38982	0.376	-1.00732	0.986	8.09811	8.57301	8.08759	8.2557	8.2557	7.78294	8.39918	8.7944	8.52544	8.14646	8.2557	7.86062	51
10485643	10485643	AI314831	-1.11504	0.861	-1.05744	0.905	5.44191	5.28482	5.36133	5.54369	4.99295	5.78909	5.05443	5.73738	5.06264	5.54962	5.24864	5.28573	25
10445796	10445796	AI314976	-1.0969	0.753	1.05301	0.897	7.00437	6.87094	7.07889	6.88516	7.24782	6.88012	6.75261	6.9096	6.95062	6.91303	6.91036	7.41329	26
10577528	10577528	AI316807	-1.27179	0.382	1.16185	0.631	7.56894	7.22208	7.78536	7.45595	7.74289	7.50798	7.33636	7.05361	7.27627	7.45637	7.89491	8.0048	26
10368713	10368713	AI317395	-1.05481	0.895	-1.02298	0.933	5.25459	5.17761	5.22182	5.37143	5.08641	5.30594	5.38516	5.2991	4.84857	5.19749	5.26996	5.19801	26
10449356	10449356	AI413582	-1.70456	0.377	-1.05511	0.938	7.60892	6.83952	7.53152	7.11414	7.46408	8.24852	7.03115	6.71449	6.7729	7.23075	7.48417	7.87963	22
10512999	10512999	AI427809	-1.33715	0.259	-1.29212	0.192	6.14773	5.72856	5.77799	6.13592	6.23658	6.07069	5.63867	5.62659	5.92044	5.68294	5.92044	5.7306	26
10519207	10519207	AI428898	-1.20823	0.514	-1.01666	0.972	6.30596	6.03307	6.28213	6.28635	6.10819	6.52333	6.09122	5.92753	6.08046	6.09482	6.0465	6.70506	25
10551872	10551872	AI428936	-1.17876	0.57	-1.28848	0.324	6.07783	5.84056	5.71217	6.19174	5.83793	6.20382	5.89014	5.89014	5.74139	5.52086	5.89014	5.72549	32
10571362	10571362	AI429214	1.05647	0.863	-1.11013	0.642	5.25323	5.33248	5.10249	5.35324	5.18576	5.22067	5.58223	5.18576	5.22944	5.18576	5.18576	4.93595	25
10465826	10465826	AI462493	-1.28373	0.703	1.29591	0.718	6.89869	6.53835	7.27265	6.34698	6.84905	7.50002	6.861	6.30352	6.45051	6.658	7.25454	7.90541	26
10512251	10512251	AI464131	-1.37232	0.49	-23.402	0.00194	10.5239	10.0673	5.97535	10.373	10.7884	10.4103	10.3808	9.66068	10.1603	5.60893	5.63785	6.67927	25
10557571	10557571	AI467606	1.14966	0.581	1.14818	0.525	4.08448	4.28568	4.28382	4.28382	4.00435	3.96527	4.2894	4.28382	4.28382	4.28382	4.28382	4.28382	27
10438975	10438975	AI480653	-1.00392	0.992	-1.05996	0.859	6.36584	6.36019	6.28183	6.37461	6.34829	6.37461	6.56193	6.10119	6.41746	6.12113	6.12772	6.59664	25
10513332	10513332	AI481877	-1.03004	0.951	-1.05562	0.853	3.36904	3.32635	3.29095	3.22809	3.30252	3.57652	3.0263	3.30252	3.65023	3.41723	3.29104	3.16459	45
10495186	10495186	AI504432	1.83634	0.163	-3.43896	0.0053	6.83526	7.71209	5.05329	7.07269	6.93972	6.49338	7.74505	7.94572	7.4455	5.00909	5.06434	5.08643	25
10593499	10593499	AI593442	-1.96928	0.0415	-3.05866	0.0413	7.41158	6.43391	5.79868	7.52724	7.41698	7.29053	6.41274	6.49934	6.38966	6.49934	5.36073	5.53597	49
10365420	10365420	AI597468	-1.04557	0.901	1.24734	0.556	8.20281	8.13853	8.52167	8.24782	8.43314	7.92748	8.05006	8.14448	8.22104	8.92544	8.39176	8.24782	35
10345904	10345904	AI597479	-1.09557	0.79	1.26919	0.432	7.49117	7.35949	7.83507	7.25735	7.51901	7.69714	7.51901	7.40639	7.15308	7.56375	7.835	8.10647	25
10463158	10463158	AI606181	1.29659	0.453	1.39292	0.298	5.88881	6.26353	6.36692	5.64981	6.2152	5.80143	6.36242	6.20709	6.22108	6.23929	6.6586	6.20288	26
10360377	10360377	AI607873	-1.0697	0.83	1.37983	0.39	4.60174	4.50453	5.06622	4.48833	4.56869	4.7482	4.66707	4.56228	4.28425	5.23885	5.40229	4.55753	22
10369920	10369920	AI646023	1.269	0.417	-1.06339	0.88	6.99882	7.34251	6.91015	6.97293	7.01781	7.00572	7.40958	7.07653	7.54142	6.48253	7.06331	7.18461	29
10445678	10445678	AI661453	1.01676	0.962	1.37161	0.361	4.89114	4.91512	5.34701	4.98884	4.66808	5.01649	4.98884	4.95803	4.79847	4.98884	5.30922	5.74296	33
10502613	10502613	AI747448	1.12524	0.677	1.0612	0.866	3.52627	3.69651	3.61197	3.33844	3.50671	3.73367	3.79664	3.64645	3.64645	3.59432	3.85751	3.38407	15
10426581	10426581	AI836003	-1.0876	0.793	1.52568	0.0663	5.67666	5.55551	6.28611	5.79122	5.46718	5.77157	5.43109	5.46628	5.76917	6.25425	6.3021	6.30198	26
10460582	10460582	AI837181	-1.25586	0.721	1.21488	0.591	7.62344	7.29477	7.90425	7.44366	7.79354	7.63312	7.63494	6.59403	7.65534	7.89542	7.53489	8.28244	25
10465673	10465673	AI846148	1.13398	0.705	-1.06673	0.854	6.39446	6.57586	6.30126	6.43159	6.58616	6.16563	6.61136	6.3755	6.74071	6.20898	6.13824	6.55656	33
10359446	10359446	AI848100	1.1419	0.606	1.26961	0.367	8.07282	8.26426	8.4172	8.21228	8.11936	7.88684	8.33299	8.21783	8.24197	8.57443	8.52746	8.14972	26
10538109	10538109	AI854703	-1.05764	0.884	-1.05975	0.871	5.41784	5.337	5.33412	5.66859	5.07724	5.5077	5.337	5.337	5.337	5.37147	5.373	5.2579	31
10562605	10562605	AI987944	-1.16087	0.602	-1.15216	0.584	5.97994	5.76473	5.7756	5.77349	6.20209	5.96424	5.81824	5.74239	5.73357	5.63969	5.82589	5.86122	30
10541507	10541507	Aicda	-1.12542	0.618	-1.08167	0.817	4.66829	4.49782	4.55503	4.66154	4.52915	4.81417	4.5311	4.46809	4.49427	4.83579	4.54499	4.28431	26
10569890	10569890	Aida	-1.07981	0.754	1.38241	0.131	7.53523	7.42445	8.00241	7.3606	7.62254	7.62254	7.3603	7.48968	7.42338	8.01237	8.10096	7.8939	40
10450484	10450484	Aif1	-1.02552	0.93	1.05899	0.792	4.74767	4.71131	4.83036	4.74767	4.74767	4.74767	4.74767	4.52143	4.86484	4.91258	4.71923	4.85928	31
10471247	10471247	Aif1l	1.50964	0.332	-2.70271	0.116	8.70953	9.30373	7.27512	8.84408	8.81049	8.47401	9.54225	8.90408	9.46487	6.98321	6.65052	8.19164	29
10604405	10604405	Aifm1	-1.00671	0.99	1.17071	0.469	7.57329	7.56365	7.80067	7.37888	7.6894	7.65159	7.29746	7.92736	7.46612	7.84045	7.84795	7.71362	36
10363528	10363528	Aifm2	1.0107	0.973	1.33066	0.352	5.45013	5.46547	5.86226	5.59389	5.37228	5.38421	5.52889	5.32659	5.54095	5.49653	5.92189	6.16838	36
10434007	10434007	Aifm3	-1.66253	0.0926	-2.57811	0.0141	6.70912	5.97574	5.34281	6.64046	6.919	6.5679	5.97574	5.97574	5.97574	5.46494	5.0378	5.52568	42
10367973	10367973	Aig1	-1.00116	0.997	1.0522	0.85	6.92027	6.91861	6.99369	6.87248	6.94682	6.94152	6.87277	6.94152	6.94152	6.86769	6.91459	7.19879	35
10362916	10362916	Aim1	-1.04983	0.854	1.08272	0.76	6.29314	6.22299	6.4078	6.31686	6.17832	6.38424	6.29574	6.07748	6.29574	6.29574	6.3141	6.61356	25
10368947	10368947	Aim1	1.13052	0.762	5.41438	0.00209	4.50358	4.68056	6.94037	4.78417	4.36181	4.36476	4.37977	4.72082	4.94109	7.00408	6.74745	7.06959	44
10508917	10508917	Aim1l	1.11369	0.743	-1.08094	0.804	4.77508	4.93043	4.66279	5.02224	4.62319	4.6798	4.9666	4.73807	5.08662	4.68323	4.47609	4.82904	35
10351867	10351867	Aim2	-1.0397	0.956	-1.50048	0.409	4.91874	4.86257	4.33331	5.01908	4.44738	5.28975	4.64898	5.28975	4.64898	4.64898	4.57033	3.78062	35
10502232	10502232	Aimp1	-1.01222	0.968	1.47247	0.081	7.58807	7.57054	8.14631	7.43025	7.62609	7.70786	7.49786	7.59882	7.61494	8.08932	8.08186	8.26774	28
10535502	10535502	Aimp2	-1.1857	0.603	1.0311	0.957	8.05186	7.80612	8.09605	7.98387	8.15264	8.01907	8.05121	7.53509	7.83206	8.06339	7.59376	8.631	30
10464603	10464603	Aip	-1.07962	0.817	1.68633	0.0715	7.18783	7.07731	7.94172	7.05999	7.34051	7.16299	7.33042	6.90291	6.99861	7.68055	7.9442	8.20041	32
10388098	10388098	Aipl1	1.00475	0.986	1.02169	0.928	4.92745	4.93429	4.95841	4.94848	4.87154	4.96233	4.97705	4.87733	4.94848	5.01637	4.90847	4.95038	40
10370397	10370397	Aire	1.02003	0.976	1.07207	0.892	5.6578	5.68641	5.7582	5.70898	5.14157	6.12286	5.82229	5.70898	5.52796	5.70898	5.69704	5.86857	29
10441787	10441787	Airn	1.66428	0.276	-1.01075	0.987	6.61214	7.34704	6.59672	6.81845	6.25582	6.76215	7.0032	7.3793	7.65861	7.0365	6.73229	6.02136	25
10518947	10518947	Ajap1	1.21078	0.621	1.97054	0.113	5.61833	5.89426	6.59692	5.99087	5.48444	5.37967	5.98322	5.93229	5.76727	6.57111	6.18537	7.03428	30
10471474	10471474	Ak1	1.78308	0.268	3.57276	0.00464	6.80517	7.63954	8.64221	7.0547	6.86781	6.493	8.0349	7.19185	7.69187	8.57137	8.61022	8.74503	38
10590830	10590830	AK129341	1.23042	0.803	-1.07774	0.927	6.8168	7.11595	6.7088	7.46485	7.03912	5.94645	7.13248	7.33273	6.88265	6.56401	6.56545	6.99694	32
10508382	10508382	Ak2	-1.06384	0.823	1.42321	0.145	7.88167	7.79239	8.39082	7.94653	7.96536	7.73313	7.77396	7.9428	7.66042	8.63208	8.26771	8.27265	33
10466925	10466925	Ak3	1.19716	0.48	1.78211	0.0798	9.40381	9.66343	10.2374	9.25745	9.5613	9.39266	9.72027	9.55291	9.7171	9.891	10.2608	10.5604	30
10472923	10472923	Ak4	1.47447	0.167	-2.2537	0.00796	8.73265	9.29285	7.56035	8.63396	8.83391	8.73007	9.49971	9.16836	9.21048	7.57557	7.4131	7.69239	26
10506269	10506269	Ak4	1.18812	0.557	-1.43012	0.327	7.68389	7.93257	7.16776	7.61616	7.81974	7.61576	8.15247	7.87933	7.76591	6.80657	7.03233	7.66437	13
10502863	10502863	Ak5	-1.07764	0.874	8.01304	0.00113	4.71971	4.61183	7.72206	4.68679	4.63377	4.83858	4.28701	5.04711	4.50138	7.64479	7.98515	7.53625	33
10398130	10398130	Ak7	-1.08171	0.963	-4.61113	0.121	7.53413	7.42081	5.32901	8.51738	7.96164	6.12335	7.46912	8.09337	6.69993	4.84049	5.37411	5.77242	32
10470614	10470614	Ak8	-1.05747	0.929	-1.67308	0.173	6.01508	5.93445	5.27257	6.29723	6.26543	5.48257	6.04516	6.13117	5.62702	5.41491	5.15098	5.25183	25
10389701	10389701	Akap1	1.02921	0.892	-1.05473	0.853	6.51649	6.55803	6.43962	6.51382	6.53694	6.49871	6.51382	6.56237	6.5979	6.32124	6.68637	6.31125	41
10386824	10386824	Akap10	1.10931	0.728	-1.12846	0.632	6.30139	6.45106	6.12704	6.30526	6.51301	6.08591	6.3989	6.37911	6.57516	6.03942	6.18518	6.15653	38
10421768	10421768	Akap11	1.10034	0.724	1.10005	0.762	8.9674	9.10535	9.10497	9.00434	9.12204	8.77583	9.02293	9.21532	9.07781	9.17237	9.30188	8.84067	23
10421758	10421758	Akap11	1.09506	0.703	1.13306	0.691	8.849	8.98001	9.02923	8.87932	8.98001	8.68767	8.98001	8.98001	8.98001	9.15486	9.22555	8.70728	35
10421749	10421749	Akap11	1.19798	0.624	1.19265	0.643	7.90072	8.16132	8.15489	7.85593	8.14687	7.69937	8.06432	8.42405	7.9956	8.24583	8.46466	7.75418	36
10367634	10367634	Akap12	-1.01246	0.981	26.1482	0.00239	5.82823	5.81037	10.5369	5.47806	5.92989	6.07675	5.99553	5.86689	5.56869	10.9702	10.8756	9.76488	30
10554166	10554166	Akap13	1.21977	0.626	1.12718	0.887	7.32045	7.60705	7.49317	7.32171	7.5628	7.07683	7.3989	7.92375	7.4985	8.38661	7.39279	6.7001	31
10604094	10604094	Akap14	1.09586	0.89	-1.21952	0.638	6.01787	6.14993	5.73155	6.42212	6.03296	5.59852	6.16958	6.57156	5.70866	5.64081	5.52088	6.03296	25
10604038	10604038	Akap17b	1.68124	0.095	1.39613	0.239	5.76459	6.51411	6.24602	5.58127	5.83912	5.87337	6.41401	6.64557	6.48276	6.55563	6.19833	5.98408	30
10505143	10505143	Akap2	-1.32369	0.554	1.8726	0.0962	5.97857	5.57401	6.88362	6.28682	5.52012	6.12878	5.78593	5.43552	5.50058	7.1139	6.72402	6.81294	25
10505120	10505120	Akap2	-1.0471	0.914	2.10564	0.0445	5.52152	5.45512	6.59578	5.77194	5.1972	5.5954	5.65237	5.35155	5.36145	6.86865	6.5661	6.35257	53
10505132	10505132	Akap2	1.22861	0.574	3.02855	0.0108	5.56569	5.86271	7.16432	5.6941	5.22195	5.78102	5.96392	5.88808	5.73615	7.35293	7.19389	6.94613	63
10541998	10541998	Akap3	-1.44288	0.482	-1.07668	0.855	3.56017	3.03122	3.45358	3.62105	3.20524	3.85422	3.33364	3.16312	2.5969	3.28178	3.42028	3.65868	28
10598279	10598279	Akap4	-1.11796	0.636	-1.01527	0.959	3.79734	3.63647	3.77547	3.94382	3.70161	3.74658	3.58682	3.70161	3.62099	3.83814	3.6126	3.87567	31
10396640	10396640	Akap5	-1.01727	0.938	-1.03779	0.923	6.50264	6.47794	6.44913	6.50469	6.47794	6.5253	6.47794	6.47794	6.47794	6.2047	6.81845	6.32425	27
10395702	10395702	Akap6	1.45137	0.316	-1.30604	0.369	7.46253	7.99995	7.07733	7.46707	7.55614	7.36439	7.75177	8.3698	7.87828	6.98928	6.80075	7.44196	32
10368356	10368356	Akap7	1.1051	0.674	-1.30361	0.155	7.45461	7.59879	7.07211	7.40141	7.50963	7.4528	7.58685	7.46878	7.74073	6.9701	7.17972	7.0665	41
10449839	10449839	Akap8	1.2073	0.703	-1.51587	0.258	8.5118	8.78359	7.91165	8.85059	8.62339	8.06142	8.64969	9.05477	8.64631	7.98843	8.09825	7.64826	28
10449854	10449854	Akap8l	1.2847	0.429	-1.77115	0.116	7.86038	8.22182	7.03569	8.07955	7.93643	7.56516	8.17196	8.27144	8.22204	6.63788	7.3033	7.1659	36
10519420	10519420	Akap9	1.19095	0.65	-1.33725	0.357	8.59598	8.8481	8.17672	8.64328	8.83659	8.30808	8.70305	9.09406	8.74718	8.42422	8.20789	7.89803	51
[truncated: 28,178 more rows]
