# Supplementary material for: Understanding the Role of Dicer in Astrocyte Development
Source: PLoS One. 2015 May 11;10(5):e0126667. doi: 10.1371/journal.pone.0126667 (PMC4427179; doi:10.1371/journal.pone.0126667)
Supplement: S2 Table — (XLSX) [file pone.0126667.s013.xlsx]

## Sheet: Raw_data
Detector	Wildtype1	Wildtype2	Average
mmu-miR-2134-241120_mat	16.9363	17.2598	17.0981
mmu-miR-1904-121162_mat	17.3407	17.6378	17.4893
mmu-miR-1937b-241023_mat	18.6396	17.6739	18.1568
U6 snRNA-001973	19.3174	17.994	18.6557
U6 snRNA-001973	19.3701	18.0054	18.6878
U6 snRNA-001973	19.4428	17.9691	18.706
U6 snRNA-001973	19.4251	18.0957	18.7604
mmu-miR-1937c-241011_mat	19.2679	18.3103	18.7891
Mamm U6-001973	19.9668	18.8669	19.4169
mmu-miR-92a-000430	19.2536	19.6546	19.4541
Mamm U6-001973	19.9562	18.9987	19.4775
Mamm U6-001973	19.7936	19.1708	19.4822
Mamm U6-001973	19.8778	19.25	19.5639
mmu-miR-425-001516	20.1193	19.7283	19.9238
snoRNA202-001232	19.9013	19.9721	19.9367
mmu-miR-9-000583	20.3702	20.9108	20.6405
mmu-miR-673-001954	21.7085	19.8447	20.7766
snoRNA202-001232	20.8174	21.0586	20.938
mmu-miR-877#-002548	21.9586	21.2003	21.5795
hsa-miR-9#-002231	21.4713	22.068	21.7697
hsa-miR-378-000567	20.0097	24.5463	22.278
mmu-miR-16-000391	22.8205	22.986	22.9033
mmu-miR-30c-000419	22.9397	23.0293	22.9845
mmu-miR-19b-000396	22.8821	23.2531	23.0676
rno-miR-632-241110_mat	24.8197	21.7449	23.2823
mmu-miR-720-001629	23.0755	23.6479	23.3617
mmu-miR-125b-5p-000449	23.245	23.5909	23.418
mmu-miR-30b-000602	23.4802	23.4533	23.4667
mmu-let-7c-000379	23.124	24.0524	23.5882
mmu-miR-191-002299	23.8821	23.4851	23.6836
mmu-miR-1896-121128_mat	24.7811	23.3451	24.0631
mmu-miR-17-002308	24.4582	23.9229	24.1905
mmu-miR-1274a-121150_mat	23.9942	24.6788	24.3365
mmu-miR-26a-000405	24.1044	24.6151	24.3597
mmu-let-7e-002406	24.1391	24.6227	24.3809
mmu-miR-196a#-002477	22.3711	26.4411	24.4061
mmu-miR-449a-001030	26.2065	22.6208	24.4136
mmu-miR-106a-002459	24.6004	24.585	24.5927
mmu-let-7b-000378	23.931	25.2971	24.6141
hsa-miR-143-000466	22.4169	26.8715	24.6442
mmu-miR-467F-002886	23.7965	25.5136	24.655
hsa-miR-421-002700	24.8827	24.5884	24.7355
mmu-miR-20a-000580	24.3918	25.1616	24.7767
mmu-miR-188-5p-002320	26.1717	23.5036	24.8376
mmu-miR-100-000437	24.7985	24.9084	24.8534
mmu-miR-24-000402	25.2875	24.9459	25.1167
mmu-miR-2146-241082_mat	24.2511	26.1067	25.1789
mmu-miR-1897-5p-121199_mat	24.6521	25.809	25.2305
mmu-miR-99a-000435	25.4357	25.8199	25.6278
mmu-miR-21-000397	25.8588	25.5403	25.6996
hsa-miR-30e-3p-000422	25.4992	25.9616	25.7304
hsa-miR-223-000526	24.9158	26.5647	25.7402
mmu-miR-484-001821	26.2104	25.6991	25.9547
mmu-miR-30a-000417	26.0276	25.9015	25.9646
U87-001712	25.6516	26.4668	26.0592
mmu-miR-467a-001826	25.2827	26.9197	26.1012
mmu-miR-320-002277	26.4542	25.779	26.1166
Y1-001727	24.9878	27.4139	26.2008
hsa-miR-30a-3p-000416	25.7318	26.7158	26.2238
mmu-miR-195-000494	26.2045	26.3933	26.2989
mmu-miR-29b#-002497	26.0834	26.6403	26.3619
mmu-miR-222-002276	27.1916	25.6174	26.4045
mmu-miR-328-000543	25.9287	26.8837	26.4062
mmu-miR-26b-000407	26.126	26.988	26.557
mmu-miR-367-000555	25.7426	27.4344	26.5885
mmu-miR-125a-5p-002198	25.9948	27.1989	26.5968
mmu-miR-384-5p-002602	26.7963	26.4926	26.6445
mmu-miR-140-001187	27.0178	26.5699	26.7938
mmu-miR-331-3p-000545	26.8139	26.781	26.7974
mmu-miR-29c-000587	26.6203	27.0197	26.82
mmu-miR-335-5p-000546	27.1473	26.5344	26.8408
snoRNA135-001230	26.1185	27.5641	26.8413
mmu-miR-20b-001014	26.3204	27.4768	26.8986
mmu-miR-1951-121165_mat	22.178	31.7975	26.9877
mmu-miR-30e-002223	27.5049	26.4899	26.9974
mmu-miR-19a-000395	26.6364	27.3889	27.0126
mmu-let-7d-002283	26.8625	27.1762	27.0193
U87-001712	26.3824	27.7578	27.0701
mmu-let-7g-002282	26.3084	27.8337	27.0711
mmu-miR-881#-002475	27.2093	26.9384	27.0739
snoRNA135-001230	26.0786	28.1382	27.1084
hsa-miR-149-002255	27.1972	27.0805	27.1388
mmu-miR-15b-000390	27.0016	27.3627	27.1821
mmu-miR-186-002285	27.6457	26.8584	27.252
mmu-miR-193b-002467	27.6986	27.011	27.3548
mmu-miR-301b-002600	27.4484	27.2961	27.3723
mmu-miR-2135-241140_mat	26.1058	28.701	27.4034
mmu-miR-744-002324	27.6136	27.1985	27.406
mmu-miR-34b-3p-002618	29.4943	25.3605	27.4274
mmu-miR-805-002045	27.2797	27.5777	27.4287
mmu-miR-93-001090	26.8534	28.0491	27.4513
mmu-miR-130a-000454	27.7449	27.3283	27.5366
mmu-miR-106b-000442	27.568	27.5062	27.5371
mmu-miR-29a-002112	27.485	27.7923	27.6387
rno-miR-664-001323	27.2053	28.1573	27.6813
mmu-miR-409-3p-002332	28.8048	26.6338	27.7193
mmu-miR-2182-241119_mat	26.974	28.6178	27.7959
mmu-miR-218-000521	28.0301	27.5793	27.8047
mmu-miR-551b-001535	26.2859	29.3955	27.8407
mmu-miR-1969-121131_mat	32.6026	23.1175	27.86
mmu-miR-204-000508	28.8013	27.5595	28.1804
mmu-miR-138-002284	27.9232	28.4827	28.203
mmu-miR-337-5p-002515	24.3147	32.1642	28.2394
mmu-let-7i-002221	26.8056	29.8376	28.3216
mmu-miR-712-002636	27.5081	29.1931	28.3506
mmu-miR-574-3p-002349	28.6775	28.0766	28.377
mmu-miR-211-001199	28.3523	28.6351	28.4937
mmu-miR-30d-000420	28.5521	28.4549	28.5035
mmu-miR-301a-000528	29.092	27.9644	28.5282
mmu-miR-340-5p-002258	28.064	29.1935	28.6288
mmu-miR-135a-000460	27.585	29.989	28.787
mmu-miR-342-3p-002260	29.4256	28.225	28.8253
mmu-miR-872-002264	28.9202	28.7514	28.8358
mmu-miR-146b-001097	28.6485	29.0381	28.8433
mmu-miR-690-001677	27.6378	30.0941	28.8659
hsa-miR-93#-002139	29.4996	28.2387	28.8692
mmu-miR-2138-241080_mat	28.5407	29.2342	28.8874
mmu-miR-223-002295	29.0425	28.845	28.9437
mmu-miR-467b-001684	27.6795	30.2989	28.9892
mmu-miR-375-000564	31.2133	26.8843	29.0488
mmu-miR-532-3p-002355	28.4977	29.601	29.0494
rno-miR-146B-002755	29.322	29.0007	29.1614
mmu-miR-152-000475	29.3188	29.0076	29.1632
mmu-miR-146a-000468	28.4463	29.9434	29.1949
mmu-miR-127-000452	29.5467	28.86	29.2033
mmu-miR-99b-000436	29.6408	28.8195	29.2302
mmu-miR-25-000403	28.9872	29.6742	29.3307
mmu-miR-129-3p-001184	29.9107	28.8329	29.3718
mmu-miR-155-002571	29.2002	29.6601	29.4301
mmu-miR-101a-002253	29.7334	29.146	29.4397
mmu-miR-28-000411	29.093	29.9525	29.5228
mmu-miR-674#-001956	29.0887	30.0043	29.5465
mmu-miR-411-001610	30.1131	28.9938	29.5534
mmu-miR-126-3p-002228	29.6113	29.6084	29.6099
mmu-miR-451-001141	30.1317	29.1226	29.6272
mmu-miR-1944-121189_mat	29.0126	30.3122	29.6624
mmu-miR-1894-3p-241002_mat	29.628	29.8719	29.75
mmu-miR-872#-002542	29.8242	29.735	29.7796
mmu-miR-27a-000408	29.2198	30.3513	29.7856
rno-miR-381-001322	28.298	31.461	29.8795
mmu-miR-706-001641	28.6546	31.1914	29.923
mmu-miR-150-000473	29.852	30.3805	30.1162
mmu-miR-203-000507	30.4197	29.9556	30.1877
mmu-miR-192-000491	30.6113	30.0601	30.3357
hsa-miR-340-000550	29.6197	31.1223	30.371
hsa-miR-214-000517	30.3903	30.4488	30.4196
mmu-miR-181a-000480	29.2743	31.7908	30.5325
mmu-miR-708-002341	30.7457	30.3734	30.5596
mmu-miR-1839-3p-121203_mat	30.3934	30.9773	30.6853
mmu-miR-130b-000456	31.136	30.3735	30.7547
mmu-miR-197-000497	30.7151	30.8589	30.787
mmu-miR-135b-002261	31.5094	30.149	30.8292
mmu-miR-302a-000529	28.9064	32.7721	30.8392
mmu-miR-2183-241095_mat	30.0642	31.6344	30.8493
mmu-miR-434-3p-002604	31.3014	30.4542	30.8778
mmu-miR-194-000493	31.0436	30.8805	30.9621
mmu-miR-139-5p-002289	31.1816	30.7506	30.9661
mmu-miR-465C-5P-002654	30.6049	31.3385	30.9717
mmu-miR-376c-002450	31.6003	30.3779	30.9891
mmu-miR-671-3p-002322	30.9227	31.0693	30.996
mmu-miR-463#-002582	29.7004	32.324	31.0122
mmu-miR-340-3p-002259	30.3358	31.6916	31.0137
mmu-miR-15a-000389	29.3119	32.7183	31.0151
mmu-miR-1905-121196_mat	30.0541	32.0012	31.0277
mmu-miR-296-5p-000527	31.2609	30.8342	31.0475
mmu-miR-350-002530	31.1712	31.2938	31.2325
mmu-miR-137-001129	31.5733	30.98	31.2767
mmu-miR-126-5p-000451	30.7097	31.888	31.2988
mmu-miR-1971-121161_mat	31.83	30.8251	31.3276
mmu-miR-324-5p-000539	30.6902	31.9685	31.3294
mmu-miR-497-001346	29.9734	33.1459	31.5597
mmu-miR-128a-002216	30.6659	32.5267	31.5963
mmu-miR-365-001020	31.0735	32.1196	31.5965
hsa-miR-423-3P-002626	31.0614	32.17	31.6157
rno-miR-7#-001338	31.1852	32.0988	31.642
mmu-miR-532-5p-001518	29.5456	33.8202	31.6829
mmu-miR-685-001670	30.9507	32.4216	31.6861
mmu-miR-466E-5P-002718	30.2868	33.1025	31.6947
mmu-miR-101b-002531	32.1526	31.2526	31.7026
mmu-miR-184-000485	33.6105	29.8714	31.7409
mmu-miR-878-3p-002541	30.807	32.834	31.8205
mmu-miR-103-000439	29.9552	33.7187	31.8369
mmu-miR-410-001274	31.9106	31.8823	31.8964
mmu-miR-142-3p-000464	32.3296	31.5998	31.9647
mmu-miR-495-001663	31.4716	32.5284	32
mmu-miR-696-001628	30.4261	33.5788	32.0025
mmu-miR-133a-002246	34.401	29.6308	32.0159
mmu-miR-466g-241015_mat	31.9932	32.1402	32.0667
hsa-miR-200c-000505	31.8694	32.3371	32.1032
mmu-miR-379-001138	33.2869	30.9557	32.1213
mmu-miR-361-000554	31.5955	32.6862	32.1408
mmu-miR-376a-001069	32.0944	32.2461	32.1703
rno-miR-350-001337	31.9433	32.4997	32.2215
mmu-miR-1930-121201_mat	32.5805	31.9037	32.2421
mmu-miR-34c-000428	34.2423	30.5485	32.3954
mmu-miR-384-3p-002603	31.1985	33.6691	32.4338
mmu-miR-429-001077	32.0983	33.0178	32.558
mmu-miR-487b-001285	33.4676	31.6559	32.5618
hsa-miR-875-5p-002203	30.1375	35.0004	32.569
mmu-miR-467a-002587	32.4057	32.8863	32.646
mmu-miR-27b-000409	33.6372	31.7687	32.7029
Y1-001727	28.6586	36.8241	32.7413
mmu-miR-494-002365	33.55	31.9349	32.7424
mmu-let-7c-1#-002479	30.7594	34.8113	32.7854
mmu-miR-31-000185	35.0664	30.8157	32.941
mmu-miR-466k-240990_mat	33.2184	32.7519	32.9852
rno-miR-207-001315	32.9363	33.0533	32.9948
mmu-miR-700-001634	33.2554	32.7511	33.0032
mmu-let-7a#-002478	32.1432	33.9166	33.0299
mmu-miR-322-001076	32.4102	33.6503	33.0303
mmu-miR-667-001949	32.8408	33.2236	33.0322
hsa-miR-140-3p-002234	32.4994	33.8204	33.1599
mmu-miR-23b-000400	33.2719	33.1557	33.2138
mmu-miR-721-001657	29.3194	37.3147	33.317
mmu-miR-503#-002536	34.3908	32.3884	33.3896
mmu-miR-547-002564	29.5394	37.5555	33.5475
mmu-miR-186#-002574	32.7896	34.3125	33.551
mmu-miR-125b-3p-002378	32.9201	34.2222	33.5712
mmu-miR-212-002551	33.2123	33.9636	33.588
mmu-miR-297a#-002454	34.2685	32.9183	33.5934
mmu-miR-148a-000470	33.4677	33.7468	33.6073
mmu-miR-694-001681	32.3209	35.0712	33.6961
mmu-miR-1954-121137_mat	33.6417	33.7912	33.7164
mmu-miR-107-000443	30.8713	36.6261	33.7487
hsa-miR-455-001280	32.7388	34.9833	33.8611
mmu-miR-592-002017	33.5846	34.4088	33.9967
mmu-miR-652-002352	31.901	36.2693	34.0852
mmu-miR-1195-002839	33.3976	34.7735	34.0856
mmu-miR-344-001063	31.658	36.6155	34.1368
hsa-miR-324-3p-000579	35.2672	33.0568	34.162
mmu-miR-18a-002422	33.8431	34.4958	34.1694
mmu-miR-467e-002568	32.6789	35.8583	34.2686
mmu-miR-470#-002589	34.1786	34.4301	34.3044
rno-miR-204#-002076	34.6379	33.9729	34.3054
mmu-miR-218-1#-002552	33.4501	35.2122	34.3311
hsa-miR-744#-002325	35.4053	33.4329	34.4191
mmu-miR-449b-001667	37.8698	31.0726	34.4712
mmu-miR-125b#-002508	34.8795	34.0714	34.4754
mmu-miR-339-3p-002533	36.7872	32.1948	34.491
mmu-miR-680-001664	35.6433	33.636	34.6397
mmu-miR-669n-197143_mat	36.6181	32.8096	34.7139
mmu-miR-1942-121136_mat	34.4363	35.0355	34.7359
mmu-miR-676-001959	34.9689	34.5544	34.7616
rno-miR-743a-002056	34.3332	35.7622	35.0477
mmu-miR-138#-002554	35.9903	34.1063	35.0483
mmu-miR-423-5p-002340	33.8239	36.5323	35.1781
mmu-miR-151-3p-001190	34.6371	35.8077	35.2224
mmu-miR-132-000457	32.9335	37.6407	35.2871
mmu-miR-322#-002506	36.3279	34.2558	35.2919
mmu-let-7g#-002492	36.1237	34.6435	35.3836
mmu-miR-221-000524	36.332	34.5186	35.4253
mmu-miR-1970-121202_mat	36.7242	34.1708	35.4475
mmu-miR-376b-002452	35.6033	35.349	35.4762
mmu-miR-463-002662	34.1989	36.9651	35.582
mmu-miR-1959-121132_mat	34.8613	36.6759	35.7686
mmu-miR-487b-001306	38.6494	32.8885	35.769
mmu-miR-24-2#-002494	37.1923	34.423	35.8076
mmu-miR-210-000512	34.7662	36.9976	35.8819
hsa-miR-106b#-002380	34.919	36.8523	35.8857
mmu-miR-181c-000482	35.356	36.5879	35.9719
mmu-miR-674-002021	32.0947	39.9726	36.0336
mmu-miR-669a-001683	33.4022	39.0268	36.2145
mmu-miR-7a-000268	34.4522	38.1737	36.3129
rno-miR-125b#-002074	37.4382	35.4437	36.4409
mmu-miR-1939-121180_mat	33.8292	39.219	36.5241
mmu-miR-1982.2-121154_mat	37.2672	36.0658	36.6665
rno-miR-351-002063	37.9754	35.4391	36.7072
mmu-miR-485-3p-001943	35.971	37.6066	36.7888
mmu-miR-383-001767	34.793	38.8985	36.8458
mmu-miR-32-002109	38.0144	35.7027	36.8586
hsa-miR-22#-002301	34.6888	39.159	36.9239
mmu-miR-324-3p-002509	37.2915	36.8217	37.0566
mmu-miR-539-001286	35.4026	38.8635	37.133
mmu-miR-1968-121179_mat	38.2844	36.2495	37.2669
rno-miR-7a#-002062	34.9255	39.6198	37.2727
mmu-miR-598-002476	35.7763	38.9126	37.3444
hsa-miR-213-000516	39.9694	34.7464	37.3579
mmu-miR-322-001059	39.0389	35.8058	37.4223
hsa-miR-338-5P-002658	38.1471	36.818	37.4826
mmu-miR-465a-5p-001082	38.5543	36.5767	37.5655
mmu-miR-105-002465	39.9717	35.8356	37.9036
mmu-miR-669D-002808	38.6522	37.5421	38.0972
mmu-miR-145-002278	38.8004	37.4141	38.1073
mmu-miR-466d-5p-002534	38.4934	38.1225	38.308
mmu-miR-1898-121195_mat	38.8432	37.8863	38.3647
mmu-miR-1982.1-121157_mat	37.6514	39.3512	38.5013
mmu-miR-30b#-002498	39.848	37.6411	38.7446
mmu-miR-543-002376	38.3307	39.3037	38.8172
rno-miR-148b-5p-002058	38.8875	38.9928	38.9401
mmu-miR-666-5p-001952	39.0249	38.8839	38.9544
mmu-miR-136-002511	38.5712	39.7836	39.1774
hsa-miR-136-000592	39.2192	39.875	39.5471
mmu-miR-1-002222	Undetermined	Undetermined	#VALUE!
rno-miR-1-002064	32.3379	Undetermined	#VALUE!
mmu-miR-7b-002555	37.9018	Undetermined	#VALUE!
mmu-miR-10a-000387	35.4384	Undetermined	#VALUE!
mmu-miR-10b-002218	Undetermined	Undetermined	#VALUE!
rno-miR-17-3p-002078	Undetermined	Undetermined	#VALUE!
mmu-miR-18b-002466	Undetermined	Undetermined	#VALUE!
rno-miR-20b-3p-002052	Undetermined	Undetermined	#VALUE!
mmu-miR-29b-000413	Undetermined	33.0765	#VALUE!
mmu-miR-34a-000426	Undetermined	Undetermined	#VALUE!
mmu-miR-96-000186	Undetermined	Undetermined	#VALUE!
mmu-miR-98-000577	Undetermined	Undetermined	#VALUE!
mmu-miR-122-002245	Undetermined	Undetermined	#VALUE!
mmu-miR-124-001182	35.9696	Undetermined	#VALUE!
mmu-miR-125a-3p-002199	Undetermined	Undetermined	#VALUE!
mmu-miR-133b-002247	32.1538	Undetermined	#VALUE!
mmu-miR-134-001186	Undetermined	34.6128	#VALUE!
mmu-miR-139-3p-002546	31.1431	Undetermined	#VALUE!
mmu-miR-141-000463	Undetermined	Undetermined	#VALUE!
mmu-miR-142-5p-002248	Undetermined	Undetermined	#VALUE!
mmu-miR-147-002262	Undetermined	Undetermined	#VALUE!
mmu-miR-148b-000471	Undetermined	35.7498	#VALUE!
mmu-miR-153-001191	Undetermined	Undetermined	#VALUE!
mmu-miR-154-000477	Undetermined	Undetermined	#VALUE!
mmu-miR-182-002599	38.3679	Undetermined	#VALUE!
mmu-miR-183-002269	Undetermined	Undetermined	#VALUE!
mmu-miR-185-002271	34.7977	Undetermined	#VALUE!
mmu-miR-190-000489	32.4312	Undetermined	#VALUE!
mmu-miR-193-002250	Undetermined	Undetermined	#VALUE!
mmu-miR-196b-002215	Undetermined	Undetermined	#VALUE!
rno-miR-196c-002049	Undetermined	Undetermined	#VALUE!
mmu-miR-199a-3p-002304	34.8921	Undetermined	#VALUE!
mmu-miR-199a-5p-000498	Undetermined	Undetermined	#VALUE!
mmu-miR-200a-000502	Undetermined	Undetermined	#VALUE!
mmu-miR-200b-002251	Undetermined	Undetermined	#VALUE!
mmu-miR-200c-002300	Undetermined	38.6461	#VALUE!
mmu-miR-201-002578	Undetermined	Undetermined	#VALUE!
mmu-miR-202-3p-001195	37.174	Undetermined	#VALUE!
mmu-miR-202-5p-002579	33.2805	Undetermined	#VALUE!
mmu-miR-205-000509	Undetermined	Undetermined	#VALUE!
mmu-miR-207-001198	36.663	Undetermined	#VALUE!
mmu-miR-208-000511	Undetermined	34.5915	#VALUE!
mmu-miR-208b-002290	Undetermined	Undetermined	#VALUE!
mmu-miR-214-002306	Undetermined	Undetermined	#VALUE!
mmu-miR-215-001200	Undetermined	35.4007	#VALUE!
mmu-miR-216a-002220	Undetermined	Undetermined	#VALUE!
mmu-miR-216b-002326	Undetermined	Undetermined	#VALUE!
mmu-miR-217-002556	Undetermined	Undetermined	#VALUE!
mmu-miR-219-000522	Undetermined	Undetermined	#VALUE!
mmu-miR-220-002468	Undetermined	Undetermined	#VALUE!
mmu-miR-224-002553	Undetermined	Undetermined	#VALUE!
mmu-miR-290-3p-002591	Undetermined	Undetermined	#VALUE!
mmu-miR-291a-3p-002592	Undetermined	Undetermined	#VALUE!
mmu-miR-291b-5p-002537	Undetermined	Undetermined	#VALUE!
mmu-miR-292-3p-002593	Undetermined	Undetermined	#VALUE!
mmu-miR-293-001794	Undetermined	Undetermined	#VALUE!
mmu-miR-294-001056	Undetermined	Undetermined	#VALUE!
mmu-miR-295-000189	Undetermined	Undetermined	#VALUE!
mmu-miR-296-3p-002101	Undetermined	Undetermined	#VALUE!
mmu-miR-297c-002480	Undetermined	38.6959	#VALUE!
mmu-miR-297b-5p-001626	Undetermined	Undetermined	#VALUE!
mmu-miR-298-002598	Undetermined	Undetermined	#VALUE!
mmu-miR-302c-002558	Undetermined	Undetermined	#VALUE!
mmu-miR-302d-000535	Undetermined	Undetermined	#VALUE!
mmu-miR-323-3p-002227	Undetermined	Undetermined	#VALUE!
mmu-miR-325-002510	Undetermined	Undetermined	#VALUE!
rno-miR-327-001328	Undetermined	Undetermined	#VALUE!
mmu-miR-329-000192	Undetermined	Undetermined	#VALUE!
mmu-miR-330-002230	Undetermined	Undetermined	#VALUE!
mmu-miR-331-5p-002233	32.9814	Undetermined	#VALUE!
rno-miR-333-001329	Undetermined	Undetermined	#VALUE!
mmu-miR-335-3p-002185	35.0505	Undetermined	#VALUE!
rno-miR-336-001331	Undetermined	Undetermined	#VALUE!
mmu-miR-337-3p-002532	34.5678	Undetermined	#VALUE!
mmu-miR-338-3p-002252	37.7077	Undetermined	#VALUE!
rno-miR-339-3p-002059	Undetermined	Undetermined	#VALUE!
mmu-miR-339-5p-002257	Undetermined	Undetermined	#VALUE!
mmu-miR-342-5p-002527	Undetermined	Undetermined	#VALUE!
rno-miR-343-001344	Undetermined	Undetermined	#VALUE!
rno-miR-344-3p-001332	Undetermined	Undetermined	#VALUE!
rno-miR-344-5p-002060	Undetermined	Undetermined	#VALUE!
mmu-miR-345-3p-002529	Undetermined	34.9312	#VALUE!
rno-miR-345-3p-002061	36.5682	Undetermined	#VALUE!
mmu-miR-345-5p-002528	Undetermined	Undetermined	#VALUE!
mmu-miR-346-001064	Undetermined	Undetermined	#VALUE!
rno-miR-346-001333	Undetermined	Undetermined	#VALUE!
rno-miR-347-001334	33.0749	Undetermined	#VALUE!
rno-miR-349-001335	Undetermined	Undetermined	#VALUE!
mmu-miR-362-3p-002616	35.5539	Undetermined	#VALUE!
mmu-miR-363-001271	Undetermined	Undetermined	#VALUE!
mmu-miR-369-3p-000557	Undetermined	Undetermined	#VALUE!
mmu-miR-369-5p-001021	Undetermined	39.4954	#VALUE!
mmu-miR-370-002275	Undetermined	Undetermined	#VALUE!
mmu-miR-377-000566	Undetermined	Undetermined	#VALUE!
rno-miR-377-001320	Undetermined	Undetermined	#VALUE!
mmu-miR-380-3p-001071	Undetermined	Undetermined	#VALUE!
mmu-miR-380-5p-002601	Undetermined	33.3229	#VALUE!
mmu-miR-381-000571	33.1756	Undetermined	#VALUE!
mmu-miR-382-000572	Undetermined	Undetermined	#VALUE!
mmu-miR-409-5p-002331	Undetermined	Undetermined	#VALUE!
rno-miR-421-001343	Undetermined	Undetermined	#VALUE!
mmu-miR-431-001979	Undetermined	Undetermined	#VALUE!
mmu-miR-433-001028	Undetermined	39.6522	#VALUE!
mmu-miR-434-5p-002581	35.9919	Undetermined	#VALUE!
mmu-miR-448-001029	Undetermined	Undetermined	#VALUE!
mmu-miR-449b-002539	Undetermined	Undetermined	#VALUE!
mmu-miR-450a-5p-002303	36.8633	Undetermined	#VALUE!
mmu-miR-450b-5p-001962	Undetermined	Undetermined	#VALUE!
mmu-miR-453-002484	Undetermined	Undetermined	#VALUE!
mmu-miR-455-002455	Undetermined	Undetermined	#VALUE!
mmu-miR-465a-3p-002040	Undetermined	Undetermined	#VALUE!
mmu-miR-465b-5p-002485	Undetermined	Undetermined	#VALUE!
rno-miR-466b-002066	Undetermined	Undetermined	#VALUE!
rno-miR-466c-002067	Undetermined	Undetermined	#VALUE!
mmu-miR-466h-002516	Undetermined	Undetermined	#VALUE!
mmu-miR-467c-002517	Undetermined	37.613	#VALUE!
mmu-miR-467d-002518	Undetermined	Undetermined	#VALUE!
mmu-miR-470-002588	Undetermined	Undetermined	#VALUE!
mmu-miR-486-001278	Undetermined	Undetermined	#VALUE!
mmu-miR-489-001302	Undetermined	Undetermined	#VALUE!
mmu-miR-491-001630	Undetermined	Undetermined	#VALUE!
mmu-miR-493-002519	Undetermined	Undetermined	#VALUE!
mmu-miR-499-001352	Undetermined	Undetermined	#VALUE!
mmu-miR-500-002606	Undetermined	Undetermined	#VALUE!
mmu-miR-501-3p-001651	Undetermined	Undetermined	#VALUE!
mmu-miR-503-002456	Undetermined	Undetermined	#VALUE!
mmu-miR-504-002084	Undetermined	Undetermined	#VALUE!
mmu-miR-505-001655	Undetermined	Undetermined	#VALUE!
mmu-miR-509-3p-002521	Undetermined	Undetermined	#VALUE!
mmu-miR-509-5p-002520	Undetermined	Undetermined	#VALUE!
mmu-miR-511-002549	Undetermined	Undetermined	#VALUE!
rno-miR-532-5p-002051	Undetermined	34.8459	#VALUE!
mmu-miR-540-3p-001310	Undetermined	Undetermined	#VALUE!
mmu-miR-540-5p-002561	Undetermined	Undetermined	#VALUE!
ath-miR159a-000338	Undetermined	Undetermined	#VALUE!
mmu-miR-542-3p-001284	Undetermined	Undetermined	#VALUE!
mmu-miR-542-5p-002563	Undetermined	Undetermined	#VALUE!
rno-miR-543-002065	Undetermined	Undetermined	#VALUE!
mmu-miR-544-002550	33.0162	Undetermined	#VALUE!
mmu-miR-582-3p-002567	Undetermined	Undetermined	#VALUE!
mmu-miR-582-5p-002566	Undetermined	Undetermined	#VALUE!
mmu-miR-590-5p-001984	Undetermined	Undetermined	#VALUE!
rno-miR-598-5p-002053	Undetermined	Undetermined	#VALUE!
mmu-miR-615-3p-001960	Undetermined	Undetermined	#VALUE!
mmu-miR-615-5p-002353	Undetermined	Undetermined	#VALUE!
mmu-miR-654-3p-002239	Undetermined	Undetermined	#VALUE!
mmu-miR-654-5p-002522	Undetermined	Undetermined	#VALUE!
mmu-miR-665-002607	Undetermined	Undetermined	#VALUE!
mmu-miR-672-002327	Undetermined	Undetermined	#VALUE!
rno-miR-673-002054	Undetermined	Undetermined	#VALUE!
mmu-miR-741-002457	Undetermined	Undetermined	#VALUE!
mmu-miR-742-002038	Undetermined	Undetermined	#VALUE!
rno-miR-742-002055	Undetermined	Undetermined	#VALUE!
mmu-miR-743b-3p-002471	Undetermined	Undetermined	#VALUE!
mmu-miR-743b-5p-002470	Undetermined	Undetermined	#VALUE!
mmu-miR-743a-002469	Undetermined	Undetermined	#VALUE!
rno-miR-743b-002068	Undetermined	Undetermined	#VALUE!
rno-miR-758-001990	Undetermined	Undetermined	#VALUE!
rno-miR-760-5p-002057	Undetermined	Undetermined	#VALUE!
mmu-miR-770-3p-002027	Undetermined	Undetermined	#VALUE!
mmu-miR-802-002029	Undetermined	Undetermined	#VALUE!
mmu-miR-871-002354	Undetermined	Undetermined	#VALUE!
rno-miR-871-002069	Undetermined	Undetermined	#VALUE!
mmu-miR-873-002356	Undetermined	Undetermined	#VALUE!
mmu-miR-874-002268	Undetermined	Undetermined	#VALUE!
mmu-miR-875-3p-002547	Undetermined	Undetermined	#VALUE!
mmu-miR-876-3p-002464	Undetermined	Undetermined	#VALUE!
mmu-miR-876-5p-002463	Undetermined	Undetermined	#VALUE!
rno-miR-878-002070	Undetermined	Undetermined	#VALUE!
mmu-miR-878-5p-002540	Undetermined	Undetermined	#VALUE!
mmu-miR-879-002472	Undetermined	Undetermined	#VALUE!
mmu-miR-881-002609	Undetermined	Undetermined	#VALUE!
rno-miR-881-002072	Undetermined	Undetermined	#VALUE!
mmu-miR-883a-3p-002461	Undetermined	Undetermined	#VALUE!
mmu-miR-883b-3p-002565	Undetermined	Undetermined	#VALUE!
mmu-miR-883a-5p-002611	Undetermined	Undetermined	#VALUE!
mmu-miR-143-002249	39.6186	Undetermined	#VALUE!
rno-miR-219-1-3p-002077	Undetermined	Undetermined	#VALUE!
rno-miR-219-2-3p-002390	Undetermined	Undetermined	#VALUE!
rno-miR-224-000599	Undetermined	Undetermined	#VALUE!
mmu-miR-351-001067	Undetermined	Undetermined	#VALUE!
rno-miR-409-5p-001317	Undetermined	Undetermined	#VALUE!
rno-miR-450a-001345	Undetermined	Undetermined	#VALUE!
mmu-miR-452-001032	Undetermined	Undetermined	#VALUE!
mmu-miR-464-001081	Undetermined	Undetermined	#VALUE!
mmu-miR-467b-001671	Undetermined	Undetermined	#VALUE!
mmu-miR-468-001085	Undetermined	Undetermined	#VALUE!
mmu-miR-469-001086	Undetermined	Undetermined	#VALUE!
mmu-miR-488-001659	37.3694	Undetermined	#VALUE!
mmu-miR-490-001037	Undetermined	Undetermined	#VALUE!
mmu-miR-496-001953	38.2541	Undetermined	#VALUE!
rno-miR-505-001316	Undetermined	Undetermined	#VALUE!
mmu-miR-546-001312	34.127	Undetermined	#VALUE!
mmu-miR-668-001947	Undetermined	Undetermined	#VALUE!
mmu-miR-670-002020	Undetermined	Undetermined	#VALUE!
mmu-miR-675-3p-001941	Undetermined	Undetermined	#VALUE!
mmu-miR-675-5p-001940	Undetermined	Undetermined	#VALUE!
mmu-miR-677-001660	Undetermined	Undetermined	#VALUE!
mmu-miR-679-001662	Undetermined	Undetermined	#VALUE!
mmu-miR-682-001666	Undetermined	Undetermined	#VALUE!
mmu-miR-683-001668	Undetermined	Undetermined	#VALUE!
mmu-miR-684-001669	Undetermined	Undetermined	#VALUE!
mmu-miR-686-001672	Undetermined	Undetermined	#VALUE!
mmu-miR-687-001674	Undetermined	36.0376	#VALUE!
mmu-let-7a-000377	35.763	Undetermined	#VALUE!
mmu-let-7f-000382	Undetermined	Undetermined	#VALUE!
mmu-miR-23a-000399	Undetermined	Undetermined	#VALUE!
rno-miR-190b-002048	36.9515	Undetermined	#VALUE!
mmu-miR-129-5p-000590	Undetermined	Undetermined	#VALUE!
mmu-miR-187-001193	Undetermined	Undetermined	#VALUE!
mmu-miR-188-3p-002106	Undetermined	Undetermined	#VALUE!
mmu-miR-302b-000531	Undetermined	Undetermined	#VALUE!
hsa-miR-136#-002100	Undetermined	Undetermined	#VALUE!
hsa-miR-30c-1#-002108	Undetermined	Undetermined	#VALUE!
hsa-miR-30c-2#-002110	Undetermined	32.0452	#VALUE!
hsa-miR-148a#-002134	Undetermined	Undetermined	#VALUE!
hsa-miR-33a#-002136	Undetermined	34.7133	#VALUE!
hsa-miR-29b-2#-002166	Undetermined	Undetermined	#VALUE!
hsa-let-7i#-002172	Undetermined	Undetermined	#VALUE!
hsa-miR-15b#-002173	Undetermined	Undetermined	#VALUE!
hsa-miR-27b#-002174	Undetermined	Undetermined	#VALUE!
hsa-miR-935-002178	Undetermined	Undetermined	#VALUE!
hsa-miR-99b#-002196	34.5073	Undetermined	#VALUE!
hsa-miR-124#-002197	Undetermined	Undetermined	#VALUE!
hsa-miR-127-5p-002229	Undetermined	Undetermined	#VALUE!
hsa-miR-411#-002238	Undetermined	Undetermined	#VALUE!
hsa-miR-200a#-001011	Undetermined	Undetermined	#VALUE!
mmu-miR-10b-001181	Undetermined	36.5993	#VALUE!
hsa-miR-338-000548	Undetermined	Undetermined	#VALUE!
hsa-miR-22-000398	Undetermined	Undetermined	#VALUE!
hsa-miR-299-5p-000600	Undetermined	Undetermined	#VALUE!
hsa-miR-412-001023	Undetermined	Undetermined	#VALUE!
hsa-miR-425-001104	Undetermined	Undetermined	#VALUE!
mmu-miR-295#-002596	Undetermined	Undetermined	#VALUE!
rno-miR-504-007334	Undetermined	Undetermined	#VALUE!
mmu-miR-1224-240985_mat	Undetermined	Undetermined	#VALUE!
hsa-miR-363#-001283	Undetermined	Undetermined	#VALUE!
mmu-miR-217-001133	Undetermined	Undetermined	#VALUE!
mmu-miR-291-3p-001135	Undetermined	Undetermined	#VALUE!
mmu-miR-291-5p-001202	Undetermined	Undetermined	#VALUE!
mmu-miR-292-3p-001054	Undetermined	37.3491	#VALUE!
mmu-miR-292-5p-001055	Undetermined	Undetermined	#VALUE!
mmu-miR-300-000191	Undetermined	Undetermined	#VALUE!
mmu-miR-325-001060	Undetermined	Undetermined	#VALUE!
mmu-miR-326-001061	Undetermined	22.8869	#VALUE!
mmu-miR-330-001062	Undetermined	Undetermined	#VALUE!
mmu-miR-337-000193	Undetermined	Undetermined	#VALUE!
mmu-miR-345-001137	37.5737	Undetermined	#VALUE!
mmu-miR-370-001068	Undetermined	Undetermined	#VALUE!
mmu-miR-433-5p-001078	39.9946	Undetermined	#VALUE!
rno-miR-513-241072_mat	Undetermined	Undetermined	#VALUE!
hsa-miR-200b-001800	Undetermined	35.3414	#VALUE!
mmu-miR-483-001291	Undetermined	Undetermined	#VALUE!
mmu-miR-494-001293	Undetermined	Undetermined	#VALUE!
mmu-miR-302b#-001307	Undetermined	Undetermined	#VALUE!
mmu-miR-374-5p-001319	Undetermined	Undetermined	#VALUE!
mmu-miR-695-001627	Undetermined	Undetermined	#VALUE!
mmu-miR-698-001632	Undetermined	38.2483	#VALUE!
mmu-miR-701-001635	Undetermined	Undetermined	#VALUE!
mmu-miR-702-001636	Undetermined	Undetermined	#VALUE!
mmu-miR-133a#-001637	Undetermined	Undetermined	#VALUE!
mmu-miR-710-001645	Undetermined	Undetermined	#VALUE!
mmu-miR-711-001646	Undetermined	Undetermined	#VALUE!
mmu-miR-713-001648	Undetermined	Undetermined	#VALUE!
mmu-miR-715-001649	Undetermined	Undetermined	#VALUE!
mmu-miR-717-001652	Undetermined	Undetermined	#VALUE!
mmu-miR-718-001656	Undetermined	Undetermined	#VALUE!
mmu-miR-691-001678	Undetermined	Undetermined	#VALUE!
mmu-miR-692-001679	Undetermined	Undetermined	#VALUE!
mmu-miR-693-001680	Undetermined	Undetermined	#VALUE!
rno-miR-20b-001326	Undetermined	Undetermined	#VALUE!
rno-miR-20a#-001336	Undetermined	Undetermined	#VALUE!
rno-miR-489-001353	Undetermined	Undetermined	#VALUE!
rno-miR-382#-001354	Undetermined	Undetermined	#VALUE!
rno-miR-29c#-001818	Undetermined	Undetermined	#VALUE!
hsa-miR-26b#-002444	32.9589	Undetermined	#VALUE!
hsa-miR-27a#-002445	33.8942	Undetermined	#VALUE!
hsa-miR-28-3p-002446	Undetermined	Undetermined	#VALUE!
hsa-miR-29a#-002447	Undetermined	Undetermined	#VALUE!
mmu-miR-488#-002014	Undetermined	Undetermined	#VALUE!
mmu-miR-758-002025	Undetermined	Undetermined	#VALUE!
mmu-miR-762-002028	Undetermined	Undetermined	#VALUE!
mmu-miR-761-002030	Undetermined	Undetermined	#VALUE!
mmu-miR-764-3p-002032	Undetermined	Undetermined	#VALUE!
mmu-miR-763-002033	Undetermined	39.8357	#VALUE!
mmu-miR-759-002034	Undetermined	Undetermined	#VALUE!
mmu-miR-693-3p-002036	Undetermined	Undetermined	#VALUE!
hsa-miR-23a#-002439	Undetermined	Undetermined	#VALUE!
mmu-miR-374#-002043	Undetermined	Undetermined	#VALUE!
mmu-miR-804-002044	Undetermined	Undetermined	#VALUE!
mmu-miR-666-3p-002448	Undetermined	Undetermined	#VALUE!
mmu-miR-673-3p-002449	Undetermined	Undetermined	#VALUE!
mmu-miR-376b#-002451	34.0276	Undetermined	#VALUE!
mmu-miR-146b#-002453	Undetermined	33.9298	#VALUE!
mmu-miR-742#-002458	Undetermined	Undetermined	#VALUE!
mmu-miR-130b#-002460	37.3257	Undetermined	#VALUE!
mmu-miR-879#-002473	Undetermined	Undetermined	#VALUE!
mmu-miR-327-002481	Undetermined	Undetermined	#VALUE!
mmu-miR-376a#-002482	Undetermined	39.2307	#VALUE!
mmu-miR-343-002483	Undetermined	Undetermined	#VALUE!
mmu-miR-16#-002489	35.4533	Undetermined	#VALUE!
mmu-miR-18a#-002490	Undetermined	35.5257	#VALUE!
mmu-miR-20a#-002491	Undetermined	38.3426	#VALUE!
mmu-miR-31#-002495	Undetermined	Undetermined	#VALUE!
mmu-miR-92a#-002496	Undetermined	Undetermined	#VALUE!
mmu-miR-101a#-002507	Undetermined	Undetermined	#VALUE!
mmu-miR-136#-002512	Undetermined	Undetermined	#VALUE!
mmu-miR-141#-002513	37.449	Undetermined	#VALUE!
mmu-miR-145#-002514	Undetermined	Undetermined	#VALUE!
mmu-miR-376c#-002523	Undetermined	Undetermined	#VALUE!
mmu-miR-20b#-002524	Undetermined	Undetermined	#VALUE!
mmu-miR-450a-3p-002525	Undetermined	Undetermined	#VALUE!
mmu-miR-291b-3p-002538	Undetermined	37.5125	#VALUE!
mmu-miR-17#-002543	Undetermined	Undetermined	#VALUE!
mmu-miR-19a#-002544	Undetermined	Undetermined	#VALUE!
mmu-miR-28#-002545	Undetermined	Undetermined	#VALUE!
mmu-miR-302c#-002557	Undetermined	Undetermined	#VALUE!
mmu-miR-483#-002560	Undetermined	Undetermined	#VALUE!
mmu-miR-541-002562	Undetermined	35.9877	#VALUE!
mmu-miR-467e#-002569	Undetermined	Undetermined	#VALUE!
mmu-miR-10b#-002572	Undetermined	Undetermined	#VALUE!
mmu-miR-412-002575	Undetermined	Undetermined	#VALUE!
mmu-miR-191#-002576	Undetermined	Undetermined	#VALUE!
mmu-miR-193#-002577	Undetermined	33.4909	#VALUE!
mmu-miR-203#-002580	Undetermined	Undetermined	#VALUE!
mmu-miR-34c#-002584	Undetermined	29.5388	#VALUE!
mmu-miR-466a-3p-002586	Undetermined	Undetermined	#VALUE!
mmu-miR-290-5p-002590	Undetermined	Undetermined	#VALUE!
mmu-miR-293#-002594	Undetermined	Undetermined	#VALUE!
hsa-miR-493-3p-001282	38.1254	Undetermined	#VALUE!
hsa-miR-376a#-001287	Undetermined	Undetermined	#VALUE!
mmu-let-7d#-001178	Undetermined	Undetermined	#VALUE!
mmu-miR-543-001298	Undetermined	Undetermined	#VALUE!
mmu-miR-1933-5p-121133_mat	Undetermined	Undetermined	#VALUE!
mmu-miR-719-001673	Undetermined	Undetermined	#VALUE!
mmu-miR-688-001675	Undetermined	Undetermined	#VALUE!
mmu-miR-676#-001958	Undetermined	Undetermined	#VALUE!
mmu-miR-712#-001961	Undetermined	Undetermined	#VALUE!
hsa-miR-190b-002263	Undetermined	Undetermined	#VALUE!
hsa-miR-183#-002270	Undetermined	Undetermined	#VALUE!
hsa-miR-200c#-002286	Undetermined	Undetermined	#VALUE!
hsa-miR-10a#-002288	Undetermined	Undetermined	#VALUE!
hsa-miR-214#-002293	Undetermined	Undetermined	#VALUE!
hsa-miR-218-2#-002294	Undetermined	Undetermined	#VALUE!
hsa-miR-30d#-002305	Undetermined	Undetermined	#VALUE!
hsa-miR-431#-002312	Undetermined	Undetermined	#VALUE!
hsa-miR-708#-002342	Undetermined	Undetermined	#VALUE!
hsa-let-7b#-002404	Undetermined	Undetermined	#VALUE!
hsa-let-7e#-002407	Undetermined	Undetermined	#VALUE!
mmu-miR-450B-3P-002632	37.3467	Undetermined	#VALUE!
mmu-miR-880-002665	35.8066	Undetermined	#VALUE!
mmu-miR-883B-5P-002669	Undetermined	Undetermined	#VALUE!
mmu-miR-181A-2#-002687	Undetermined	Undetermined	#VALUE!
mmu-miR-669E-002774	Undetermined	Undetermined	#VALUE!
mmu-miR-1198-002780	Undetermined	Undetermined	#VALUE!
mmu-miR-1193-002794	Undetermined	34.2351	#VALUE!
mmu-miR-1192-002806	Undetermined	Undetermined	#VALUE!
mmu-miR-467H-002809	Undetermined	38.3186	#VALUE!
mmu-miR-466J-002817	Undetermined	37.6383	#VALUE!
mmu-miR-1188-002866	Undetermined	Undetermined	#VALUE!
mmu-miR-1-2-AS-002882	33.3803	Undetermined	#VALUE!
mmu-miR-669H-5P-002906	Undetermined	Undetermined	#VALUE!
rno-miR-880-002666	Undetermined	Undetermined	#VALUE!
rno-miR-409-3P-002679	39.5623	Undetermined	#VALUE!
hsa-miR-151-5P-002642	Undetermined	Undetermined	#VALUE!
hsa-miR-590-3P-002677	Undetermined	Undetermined	#VALUE!
hsa-miR-1197-002810	Undetermined	Undetermined	#VALUE!
mmu-miR-471-002605	Undetermined	Undetermined	#VALUE!
mmu-miR-770-5p-002608	Undetermined	Undetermined	#VALUE!
mmu-miR-882-002610	Undetermined	Undetermined	#VALUE!
mmu-miR-299-002612	Undetermined	Undetermined	#VALUE!
mmu-miR-300#-002613	Undetermined	Undetermined	#VALUE!
mmu-miR-362-5p-002614	37.2197	Undetermined	#VALUE!
mmu-miR-34b-5p-002617	Undetermined	Undetermined	#VALUE!
rno-miR-99a#-002073	Undetermined	37.5466	#VALUE!
rno-miR-135a#-002075	35.811	Undetermined	#VALUE!
rno-miR-24-1#-002079	Undetermined	Undetermined	#VALUE!
rno-miR-25#-002080	35.2952	Undetermined	#VALUE!
rno-miR-29b-1#-002082	Undetermined	Undetermined	#VALUE!
hsa-miR-189-000488	Undetermined	Undetermined	#VALUE!
rno-miR-666-241074_mat	Undetermined	Undetermined	#VALUE!
rno-miR-547-241078_mat	Undetermined	Undetermined	#VALUE!
mmu-miR-767-241081_mat	Undetermined	Undetermined	#VALUE!
rno-miR-105-241087_mat	Undetermined	Undetermined	#VALUE!
rno-miR-294-241093_mat	Undetermined	Undetermined	#VALUE!
rno-miR-220-241101_mat	Undetermined	Undetermined	#VALUE!
rno-miR-293-241102_mat	Undetermined	Undetermined	#VALUE!
mmu-miR-599-241117_mat	Undetermined	Undetermined	#VALUE!
rno-miR-653-241125_mat	Undetermined	Undetermined	#VALUE!
mmu-miR-2139-241130_mat	Undetermined	Undetermined	#VALUE!
rno-miR-465-241132_mat	Undetermined	Undetermined	#VALUE!
mmu-miR-2136-241133_mat	Undetermined	Undetermined	#VALUE!
mmu-miR-432-241135_mat	36.1684	Undetermined	#VALUE!
rno-miR-711-241136_mat	Undetermined	Undetermined	#VALUE!
rno-miR-876-241138_mat	Undetermined	Undetermined	#VALUE!
hsa-miR-671-5p-197646_mat	Undetermined	Undetermined	#VALUE!
hsa-miR-144-002676	Undetermined	Undetermined	#VALUE!
mmu-miR-15a#-002488	Undetermined	32.4881	#VALUE!
ath-miR159a-000338	Undetermined	Undetermined	#VALUE!
mmu-miR-150#-002570	Undetermined	Undetermined	#VALUE!
rno-miR-1#-001351	Undetermined	Undetermined	#VALUE!
hsa-miR-200b#-002274	Undetermined	Undetermined	#VALUE!
hsa-miR-653-002292	Undetermined	Undetermined	#VALUE!
mmu-miR-1191-002892	33.8831	Undetermined	#VALUE!
rno-miR-379#-002081	Undetermined	Undetermined	#VALUE!
mmu-miR-1941-3p-121130_mat	Undetermined	Undetermined	#VALUE!
mmu-miR-1957-121163_mat	Undetermined	Undetermined	#VALUE!
mmu-miR-704-001639	35.269	Undetermined	#VALUE!
mmu-miR-1306-121155_mat	Undetermined	Undetermined	#VALUE!
mmu-miR-1839-5p-121135_mat	Undetermined	32.1159	#VALUE!
mmu-miR-1893-121170_mat	Undetermined	Undetermined	#VALUE!
mmu-miR-1897-3p-121126_mat	Undetermined	Undetermined	#VALUE!
mmu-miR-1899-121198_mat	Undetermined	Undetermined	#VALUE!
mmu-miR-1900-121143_mat	Undetermined	Undetermined	#VALUE!
mmu-miR-1901-121183_mat	38.8685	Undetermined	#VALUE!
mmu-miR-1902-121197_mat	Undetermined	Undetermined	#VALUE!
mmu-miR-1903-121153_mat	36.0185	Undetermined	#VALUE!
mmu-miR-1927-121193_mat	Undetermined	Undetermined	#VALUE!
mmu-miR-1928-121164_mat	30.8021	Undetermined	#VALUE!
mmu-miR-1931-121168_mat	Undetermined	Undetermined	#VALUE!
mmu-miR-1932-121172_mat	Undetermined	Undetermined	#VALUE!
mmu-miR-1933-3p-121145_mat	Undetermined	Undetermined	#VALUE!
mmu-miR-1934-121185_mat	Undetermined	Undetermined	#VALUE!
mmu-miR-1935-121192_mat	Undetermined	35.8928	#VALUE!
mmu-miR-1936-121158_mat	Undetermined	Undetermined	#VALUE!
mmu-miR-1938-121194_mat	Undetermined	Undetermined	#VALUE!
mmu-miR-1940-121187_mat	Undetermined	36.0073	#VALUE!
mmu-miR-1941-5p-121140_mat	Undetermined	Undetermined	#VALUE!
mmu-miR-1945-121166_mat	Undetermined	Undetermined	#VALUE!
mmu-miR-1947-121156_mat	Undetermined	Undetermined	#VALUE!
mmu-miR-1948-121171_mat	Undetermined	Undetermined	#VALUE!
mmu-miR-1950-121146_mat	Undetermined	Undetermined	#VALUE!
mmu-miR-1952-121167_mat	Undetermined	Undetermined	#VALUE!
mmu-miR-1953-121159_mat	Undetermined	Undetermined	#VALUE!
mmu-miR-1958-121181_mat	Undetermined	Undetermined	#VALUE!
mmu-miR-1960-121148_mat	Undetermined	Undetermined	#VALUE!
mmu-miR-1962-121173_mat	Undetermined	Undetermined	#VALUE!
mmu-miR-1963-121191_mat	35.5239	Undetermined	#VALUE!
mmu-miR-1964-121138_mat	Undetermined	Undetermined	#VALUE!
mmu-miR-1965-121186_mat	Undetermined	Undetermined	#VALUE!
mmu-miR-1966-121134_mat	Undetermined	Undetermined	#VALUE!
mmu-miR-1967-121151_mat	Undetermined	Undetermined	#VALUE!
mmu-miR-1981-121200_mat	Undetermined	Undetermined	#VALUE!
mmu-miR-669l-121149_mat	35.014	Undetermined	#VALUE!
mmu-miR-669m-121190_mat	Undetermined	Undetermined	#VALUE!
mmu-miR-669o-121176_mat	Undetermined	Undetermined	#VALUE!
hsa-let-7f-1#-002417	Undetermined	Undetermined	#VALUE!
mmu-miR-669C-002646	Undetermined	Undetermined	#VALUE!
mmu-miR-1186-002825	35.5974	Undetermined	#VALUE!
rno-miR-551B-002760	Undetermined	Undetermined	#VALUE!
mmu-miR-302a#-002615	Undetermined	Undetermined	#VALUE!
hsa-miR-154#-000478	Undetermined	Undetermined	#VALUE!
mmu-miR-1894-5p-121144_mat	Undetermined	Undetermined	#VALUE!
mmu-miR-1961-197391_mat	32.0337	Undetermined	#VALUE!
mmu-miR-1199-240984_mat	Undetermined	Undetermined	#VALUE!
hsa-miR-196a-241070_mat	Undetermined	Undetermined	#VALUE!
hsa-miR-206-000510	33.3935	Undetermined	#VALUE!
mmu-miR-290-000187	Undetermined	Undetermined	#VALUE!
mmu-miR-707-001642	Undetermined	Undetermined	#VALUE!
rno-miR-352-001339	38.5542	Undetermined	#VALUE!
mmu-miR-764-5p-002031	Undetermined	Undetermined	#VALUE!
hsa-miR-485-5p-001036	Undetermined	Undetermined	#VALUE!
mmu-miR-199b-001131	Undetermined	Undetermined	#VALUE!
mmu-miR-34b-001065	Undetermined	Undetermined	#VALUE!
mmu-miR-697-001631	Undetermined	Undetermined	#VALUE!
mmu-miR-501-001356	Undetermined	Undetermined	#VALUE!
mmu-miR-21#-002493	Undetermined	Undetermined	#VALUE!
mmu-miR-466b-3-3p-002500	Undetermined	Undetermined	#VALUE!
mmu-miR-294#-002595	Undetermined	Undetermined	#VALUE!
mmu-miR-1194-002793	34.2202	Undetermined	#VALUE!
mmu-miR-669G-002813	Undetermined	Undetermined	#VALUE!
mmu-miR-1943-121174_mat	Undetermined	Undetermined	#VALUE!
mmu-miR-1949-121182_mat	Undetermined	Undetermined	#VALUE!
mmu-miR-1956-121129_mat	Undetermined	Undetermined	#VALUE!
mmu-miR-1906-121169_mat	Undetermined	Undetermined	#VALUE!
mmu-miR-1946a-121178_mat	Undetermined	Undetermined	#VALUE!
