# Supplementary material for: Understanding the Role of Dicer in Astrocyte Development
Source: PLoS One. 2015 May 11;10(5):e0126667. doi: 10.1371/journal.pone.0126667 (PMC4427179; doi:10.1371/journal.pone.0126667)
Supplement: S3 Table — (XLSX) [file pone.0126667.s014.xlsx]

## Sheet: Sheet1
Predicted upstream miRNA using genes downregulated in microarray	p-value of overlap	Target molecules in dataset	Expression
miR-1245b-5p	4.88E-04	ASIC1,FAM109A,FUCA2,ITGB1BP1,RBM20	not on qPCR array
miR-1229-3p	6.51E-04	FUCA2,HIPK2,L2HGDH,MRPL30,ZDHHC9	not on qPCR array
miR-1304-5p	4.60E-03	L2HGDH,MRPL30,PTGS1,SLC35F6	not on qPCR array
miR-4650-3p	6.23E-03	OAF,SYT14,UPP1	not on qPCR array
miR-4755-3p	7.41E-03	EPN2,FAM109A,IRAK2,NIPA1,PPIL1,SLC1A5,SLC36A2,TEAD3,TOLLIP,WSB1	not on qPCR array
miR-1285-3p	7.54E-03	EMP2,EXD1,FAM163A,LMAN2L,PLCB1,SLC36A2,TEAD3	not on qPCR array
miR-1197	1.66E-02	ITGB1BP1,RBM20,STAG3	No expression
miR-526b-5p	1.78E-02	MRPL30,PTGS1	not on qPCR array
miR-4489	1.90E-02	ASIC1,ISM2,PFKFB4,ZDHHC9,ZNF791	not on qPCR array
miR-609	2.10E-02	RBM20,SLC35F6,SPSB3	not on qPCR array
miR-210-5p	2.11E-02	ASIC1,HFM1,IRAK2,NIPA1,SLC35F6	No expression
miR-518a-3p	2.14E-02	TEAD3,TOLLIP	not on qPCR array
miR-592	2.14E-02	ALPK1,CXCL14,HIPK2,IRAK2,STX16	not on qPCR array
miR-4535	2.17E-02	ITGB1BP1,PPIL1,PTGS1	not on qPCR array
miR-330-5p	2.31E-02	CEBPA,DFNB31,EMP2,FAIM2,PFKFB4,PPIL1,PRICKLE2,RGL3,ZDHHC9	No expression
miR-4776-3p	2.52E-02	ADAT2,PTCHD4,TLR3	not on qPCR array
miR-3674	2.67E-02	ACER3,L2HGDH	not on qPCR array
miR-3655	2.80E-02	CMYA5	not on qPCR array
miR-548q	2.90E-02	FAM163A,RARRES1,SNTB1	not on qPCR array
miR-147	2.95E-02	HIPK2,NDRG4	No expression
miR-4486	2.98E-02	SLC35F6,SLC36A2,WHAMM	not on qPCR array
miR-101-3p	3.05E-02	ASIC1,CEBPA,EMP2,EPN2,FUCA2,HIPK2,NDRG4,PDE4A,SYT14,TEAD3,WSB1	Expressed
miR-3151	3.16E-02	ASIC1,CD74,FAM163A,IL5RA,NIPAL2,SLC35F6,TM9SF4	not on qPCR array
miR-1237-5p	3.19E-02	HIPK2,MRPL12,PDE4A,SCAMP5,SH3BP1,TMEM189,TOLLIP	not on qPCR array
miR-4667-5p	3.45E-02	ASIC1,FAIM2,OAF,PFKFB4,SCAMP5,TM9SF4	not on qPCR array
miR-122-5p	3.73E-02	AACS,PRICKLE2,SLC1A5,STX16,TEAD3	No expression
miR-139-5p	4.12E-02	HIPK2,NDRG4,PDE4A,SYT14,TM9SF4,TOLLIP	Expressed
miR-4263	4.17E-02	HFM1	not on qPCR array
miR-676-3p	4.19E-02	CNBD2,PLCB1	No expression
miR-4640-5p	4.20E-02	ADRA1A,CORO7/CORO7-PAM16,EML3,EPN2,FAIM2,OAF,SCAMP5,TMEM189	not on qPCR array
miR-1178-3p	4.21E-02	CMYA5,PPIL1,SLC35F6	not on qPCR array
miR-3162-5p	4.21E-02	CMYA5,NIPAL2,STAG3	not on qPCR array
miR-637	4.26E-02	DFNB31,HCRT,ISM2,RGL3,SLC1A5,SLC35F6,TEAD3	not on qPCR array
miR-1266	4.30E-02	ADAT2,FAIM2,PFKFB4,SLC35F6	not on qPCR array
miR-3909	4.31E-02	ANGPTL6,SLC1A5,TMEM189	not on qPCR array
miR-198	4.50E-02	NDRG4,RBM20,SNTB1	not on qPCR array
miR-1321	4.50E-02	CMYA5,MEIS3,NIPAL2,SLC35F6,STAG3	not on qPCR array
